# Supplementary material for: cis-Diamminedichloridoplatinum(II) N,N-dimethyl­formamide monosolvate
Source: Acta Crystallogr Sect E Struct Rep Online. 2012 Jun 2;68(Pt 7):m863–4. doi: 10.1107/S1600536812024014 (PMC3393146; doi:10.1107/S1600536812024014)
Supplement: Supplementary file 1 [file e-68-0m863-sup1.cif]

##############################################################################
#                                                                            #
# This CIF contains the data in a paper accepted for publication in          #
# Acta Crystallographica Section E. It conforms to the requirements of       #
# Notes for Authors for Acta Crystallographica Section E, and has been       #
# peer reviewed under the auspices of the IUCr Commission on Journals.       #
#                                                                            #
# Full details of the Crystallographic Information File format               #
# are given in the paper "The Crystallographic Information File (CIF):       #
# a New Standard Archive File for Crystallography" by S. R. Hall, F. H.      #
# Allen and I. D. Brown [Acta Cryst. (1991), A47, 655-685].                  #
#                                                                            #
# The current version of the core CIF dictionary is obtainable from          #
# ftp://ftp.iucr.org/pub/cif_core.dic.                                       #
#                                                                            #
# Software is freely available for graphical display of the structure(s)     #
# in this CIF. For information consult the CIF software page                 #
# http://www.iucr.org/resources/cif/software.                                #
#                                                                            #
# This file may be used for bona fide research purposes within the           #
# scientific community so long as proper attribution is given to the journal # 
# article from which it was obtained.                                        #
#                                                                            #
##############################################################################
data_I
_audit_creation_method     'APEX2 v2011.4-1'
_chemical_name_systematic
;
<i>cis</i>-Diamminedichloridoplatinum(II) <i>N</i>,<i>N</i>-dimethylformamide
monosolvate
;
_chemical_name_common     'cis-platin'
_chemical_formula_moiety     'Cl2 H6 N2 Pt, C3 H7 N O'
_chemical_formula_sum     'C3 H13 Cl2 N3 O Pt'
_chemical_formula_iupac     '[Pt Cl2 (N H3)2], C3 H7 N O'
_chemical_formula_weight     373.15
_chemical_melting_point     ?
_symmetry_cell_setting     triclinic
_symmetry_space_group_name_H-M     'P -1'
_space_group_crystal_system     triclinic
_space_group_name_H-M_alt     'P -1'
_space_group_name_Hall     '-P 1'
loop_
    _space_group_symop_id
    _space_group_symop_operation_xyz
    1 'x, y, z'
    2 '-x, -y, -z'
_cell_length_a     6.2344(9)
_cell_length_b     6.8196(11)
_cell_length_c     11.5833(18)
_cell_angle_alpha     105.285(4)
_cell_angle_beta     96.061(4)
_cell_angle_gamma     97.809(4)
_cell_volume     465.47(12)
_cell_formula_units_Z     2
_cell_measurement_reflns_used     1090
_cell_measurement_theta_min     3.34
_cell_measurement_theta_max     24.81
_cell_measurement_temperature     200.0
_exptl_crystal_description     plate
_exptl_crystal_colour     'clear yellow'
_exptl_crystal_size_max     0.46
_exptl_crystal_size_mid     0.36
_exptl_crystal_size_min     0.10
_exptl_crystal_density_diffrn     2.662
_exptl_crystal_density_meas     ?
_exptl_crystal_density_method     'not measured'
_exptl_crystal_F_000     344
_exptl_absorpt_coefficient_mu     15.593
_exptl_absorpt_correction_type     multi-scan
_exptl_absorpt_process_details     '(TWINABS; Bruker, 2009)'
_exptl_absorpt_correction_T_min     0.05
_exptl_absorpt_correction_T_max     0.30
_exptl_special_details
;
;
_diffrn_ambient_temperature     200.(2)
_diffrn_radiation_type     MoK\a
_diffrn_radiation_wavelength     0.71073
_diffrn_radiation_source     'fine-focus sealed tube'
_diffrn_radiation_monochromator     'doubly curved silicon crystal'
_diffrn_measurement_device_type     'Bruker SMART X2S benchtop'
_diffrn_measurement_method     '\w scans'
_diffrn_detector_area_resol_mean     8.3330
_diffrn_reflns_number     7440
_diffrn_reflns_av_R_equivalents     0.0426
_diffrn_reflns_av_sigmaI/netI     0.0658
_diffrn_reflns_theta_min     3.14
_diffrn_reflns_theta_max     25.09
_diffrn_reflns_theta_full     25.09
_diffrn_measured_fraction_theta_max     0.978
_diffrn_measured_fraction_theta_full     0.978
_diffrn_reflns_limit_h_min     -7
_diffrn_reflns_limit_h_max     7
_diffrn_reflns_limit_k_min     -8
_diffrn_reflns_limit_k_max     7
_diffrn_reflns_limit_l_min     0
_diffrn_reflns_limit_l_max     13
_refine_special_details
;
Refinement of <i>F</i>^2^ against ALL reflections. The weighted <i>R</i>-factor
<i>wR</i> and goodness of fit <i>S</i> are based on <i>F</i>^2^, conventional
<i>R</i>-factors <i>R</i> are based on <i>F</i>, with <i>F</i> set to zero for
negative <i>F</i>^2^. The threshold expression of <i>F</i>^2^ >
\s(<i>F</i>^2^) is used only for calculating <i>R</i>-factors(gt) <i>etc</i>.
and is not relevant to the choice of reflections for refinement.
<i>R</i>-factors based on <i>F</i>^2^ are statistically about twice as large
as those based on <i>F</i>, and <i>R</i>- factors based on ALL data will be
even larger.
;
_reflns_number_total     1620
_reflns_number_gt     1484
_reflns_threshold_expression     I>2\s(I)
_refine_ls_structure_factor_coef     Fsqd
_refine_ls_matrix_type     full
_refine_ls_R_factor_all     0.0306
_refine_ls_R_factor_gt     0.0279
_refine_ls_wR_factor_gt     0.0713
_refine_ls_wR_factor_ref     0.0724
_refine_ls_goodness_of_fit_ref     1.065
_refine_ls_restrained_S_all     1.065
_refine_ls_number_reflns     1620
_refine_ls_number_parameters     96
_refine_ls_number_restraints     0
_refine_ls_hydrogen_treatment     constr
_refine_ls_weighting_scheme     calc
_refine_ls_weighting_details     'calc w=1/[\s^2^(Fo^2^)]'
_atom_sites_solution_hydrogens     geom
_atom_sites_solution_primary     direct
_atom_sites_solution_secondary     difmap
_refine_ls_shift/su_max     0.001
_refine_ls_shift/su_mean     0.000
_refine_diff_density_max     1.444
_refine_diff_density_min     -2.083
_refine_ls_extinction_method     none
_refine_ls_extinction_coef     ?
loop_
    _atom_type_symbol
    _atom_type_description
    _atom_type_scat_dispersion_real
    _atom_type_scat_dispersion_imag
    _atom_type_scat_source
    'C' 'C' 0.0033 0.0016
                         'International Tables Vol C Tables 4.2.6.8 and 6.1.1.4'
    'H' 'H' 0.0000 0.0000
                         'International Tables Vol C Tables 4.2.6.8 and 6.1.1.4'
    'Cl' 'Cl' 0.1484 0.1585
                         'International Tables Vol C Tables 4.2.6.8 and 6.1.1.4'
    'N' 'N' 0.0061 0.0033
                         'International Tables Vol C Tables 4.2.6.8 and 6.1.1.4'
    'O' 'O' 0.0106 0.0060
                         'International Tables Vol C Tables 4.2.6.8 and 6.1.1.4'
    'Pt' 'Pt' -1.7033 8.3905
                         'International Tables Vol C Tables 4.2.6.8 and 6.1.1.4'
_computing_data_collection     'APEX2 and GIS (Bruker, 2009)'
_computing_cell_refinement     'SAINT (Bruker, 2009)'
_computing_data_reduction     'SAINT (Bruker, 2009)'
_computing_structure_solution     'SHELXS97 (Sheldrick, 2008)'
_computing_structure_refinement
;
SHELXL97 (Sheldrick, 2008) and OLEX2 (Dolomanov <i>et al.</i>,
2009)
;
_computing_molecular_graphics
;
PLATON (Spek, 2009), Mercury (Macrae <i>et al.</i>, 2008) and
POV-Ray (Cason,
2004)
;
_computing_publication_material     'publCIF (Westrip, 2010)'
loop_
    _atom_site_type_symbol
    _atom_site_label
    _atom_site_fract_x
    _atom_site_fract_y
    _atom_site_fract_z
    _atom_site_U_iso_or_equiv
    _atom_site_adp_type
    _atom_site_calc_flag
    _atom_site_refinement_flags
    _atom_site_occupancy
    _atom_site_symmetry_multiplicity
    _atom_site_disorder_assembly
    _atom_site_disorder_group
    Pt Pt1 0.55286(4) 0.74780(4) 0.49265(2) 0.01388(13) Uani d . 1 1 . .
    Cl Cl1 0.6813(3) 0.6374(3) 0.31075(18) 0.0250(4) Uani d . 1 1 . .
    Cl Cl2 0.8971(3) 0.7991(3) 0.60324(18) 0.0244(4) Uani d . 1 1 . .
    N N1 0.4361(11) 0.8403(11) 0.6522(6) 0.0211(15) Uani d . 1 1 . .
    H H1D 0.5443 0.9266 0.7089 0.025 Uiso calc R 1 1 . .
    H H1E 0.3894 0.7281 0.6772 0.025 Uiso calc R 1 1 . .
    H H1F 0.3222 0.9076 0.6419 0.025 Uiso calc R 1 1 . .
    N N2 0.2485(11) 0.6999(11) 0.3960(6) 0.0236(15) Uani d . 1 1 . .
    H H2D 0.1706 0.7943 0.4345 0.028 Uiso calc R 1 1 . .
    H H2E 0.1786 0.5706 0.3897 0.028 Uiso calc R 1 1 . .
    H H2F 0.2604 0.7135 0.3208 0.028 Uiso calc R 1 1 . .
    O O1 1.2567(10) 0.8302(10) 1.1506(5) 0.0335(15) Uani d . 1 1 . .
    N N3 0.9601(11) 0.7534(9) 1.0048(6) 0.0254(17) Uani d . 1 1 . .
    C C1 0.7242(15) 0.7227(15) 0.9760(9) 0.041(2) Uani d . 1 1 . .
    H H1A 0.6598 0.7511 1.0510 0.061 Uiso calc R 1 1 . .
    H H1B 0.6694 0.5797 0.9279 0.061 Uiso calc R 1 1 . .
    H H1C 0.6836 0.8165 0.9294 0.061 Uiso calc R 1 1 . .
    C C2 1.0852(17) 0.7125(15) 0.9063(8) 0.037(2) Uani d . 1 1 . .
    H H2A 1.2411 0.7612 0.9374 0.055 Uiso calc R 1 1 . .
    H H2B 1.0389 0.7845 0.8476 0.055 Uiso calc R 1 1 . .
    H H2C 1.0608 0.5637 0.8667 0.055 Uiso calc R 1 1 . .
    C C3 1.0583(16) 0.8090(13) 1.1198(7) 0.027(2) Uani d . 1 1 . .
    H H3 0.9686 0.8339 1.1818 0.032 Uiso calc R 1 1 . .
loop_
    _atom_site_aniso_label
    _atom_site_aniso_U_11
    _atom_site_aniso_U_22
    _atom_site_aniso_U_33
    _atom_site_aniso_U_12
    _atom_site_aniso_U_13
    _atom_site_aniso_U_23
    Pt1 0.01315(19) 0.01376(19) 0.01392(18) 0.00092(13) 0.00190(12) 0.00322(13)
    Cl1 0.0266(11) 0.0290(11) 0.0192(10) 0.0044(9) 0.0089(8) 0.0044(8)
    Cl2 0.0164(10) 0.0311(12) 0.0230(10) 0.0032(9) -0.0005(8) 0.0049(9)
    N1 0.018(4) 0.022(4) 0.019(3) -0.001(3) 0.000(3) 0.003(3)
    N2 0.020(4) 0.029(4) 0.023(4) 0.005(3) 0.003(3) 0.010(3)
    O1 0.030(4) 0.037(4) 0.025(3) 0.005(3) -0.005(3) -0.001(3)
    N3 0.031(5) 0.020(4) 0.022(4) 0.003(3) 0.001(3) 0.003(3)
    C1 0.036(6) 0.040(6) 0.045(6) -0.001(5) -0.007(5) 0.017(5)
    C2 0.049(6) 0.038(6) 0.022(5) 0.008(5) 0.001(4) 0.009(4)
    C3 0.042(6) 0.023(5) 0.013(4) 0.006(4) 0.001(4) 0.001(4)
loop_
    _geom_bond_atom_site_label_1
    _geom_bond_atom_site_label_2
    _geom_bond_site_symmetry_2
    _geom_bond_distance
    _geom_bond_publ_flag
    Pt1 N1 . 2.034(6) ?
    Pt1 N2 . 2.037(6) ?
    Pt1 Cl1 . 2.3088(19) ?
    Pt1 Cl2 . 2.313(2) ?
    N1 H1D . 0.9100 ?
    N1 H1E . 0.9100 ?
    N1 H1F . 0.9100 ?
    N2 H2D . 0.9100 ?
    N2 H2E . 0.9100 ?
    N2 H2F . 0.9100 ?
    O1 C3 . 1.229(11) ?
    N3 C3 . 1.339(10) ?
    N3 C2 . 1.437(11) ?
    N3 C1 . 1.447(11) ?
    C1 H1A . 0.9800 ?
    C1 H1B . 0.9800 ?
    C1 H1C . 0.9800 ?
    C2 H2A . 0.9800 ?
    C2 H2B . 0.9800 ?
    C2 H2C . 0.9800 ?
    C3 H3 . 0.9500 ?
loop_
    _geom_angle_atom_site_label_1
    _geom_angle_atom_site_label_2
    _geom_angle_atom_site_label_3
    _geom_angle_site_symmetry_1
    _geom_angle_site_symmetry_3
    _geom_angle
    _geom_angle_publ_flag
    N1 Pt1 N2 . . 91.8(3) ?
    N1 Pt1 Cl1 . . 178.99(19) ?
    N2 Pt1 Cl1 . . 87.6(2) ?
    N1 Pt1 Cl2 . . 87.9(2) ?
    N2 Pt1 Cl2 . . 179.34(18) ?
    Cl1 Pt1 Cl2 . . 92.63(7) ?
    Pt1 N1 H1D . . 109.5 ?
    Pt1 N1 H1E . . 109.5 ?
    H1D N1 H1E . . 109.5 ?
    Pt1 N1 H1F . . 109.5 ?
    H1D N1 H1F . . 109.5 ?
    H1E N1 H1F . . 109.5 ?
    Pt1 N2 H2D . . 109.5 ?
    Pt1 N2 H2E . . 109.5 ?
    H2D N2 H2E . . 109.5 ?
    Pt1 N2 H2F . . 109.5 ?
    H2D N2 H2F . . 109.5 ?
    H2E N2 H2F . . 109.5 ?
    C3 N3 C2 . . 120.9(8) ?
    C3 N3 C1 . . 120.9(8) ?
    C2 N3 C1 . . 118.1(8) ?
    N3 C1 H1A . . 109.5 ?
    N3 C1 H1B . . 109.5 ?
    H1A C1 H1B . . 109.5 ?
    N3 C1 H1C . . 109.5 ?
    H1A C1 H1C . . 109.5 ?
    H1B C1 H1C . . 109.5 ?
    N3 C2 H2A . . 109.5 ?
    N3 C2 H2B . . 109.5 ?
    H2A C2 H2B . . 109.5 ?
    N3 C2 H2C . . 109.5 ?
    H2A C2 H2C . . 109.5 ?
    H2B C2 H2C . . 109.5 ?
    O1 C3 N3 . . 124.3(8) ?
    O1 C3 H3 . . 117.8 ?
    N3 C3 H3 . . 117.8 ?
loop_
    _geom_torsion_atom_site_label_1
    _geom_torsion_atom_site_label_2
    _geom_torsion_atom_site_label_3
    _geom_torsion_atom_site_label_4
    _geom_torsion_site_symmetry_1
    _geom_torsion_site_symmetry_2
    _geom_torsion_site_symmetry_3
    _geom_torsion_site_symmetry_4
    _geom_torsion
    _geom_torsion_publ_flag
    C2 N3 C3 O1 . . . . 0.3(12) ?
    C1 N3 C3 O1 . . . . 177.2(8) ?
loop_
    _geom_hbond_atom_site_label_D
    _geom_hbond_atom_site_label_H
    _geom_hbond_atom_site_label_A
    _geom_hbond_site_symmetry_A
    _geom_hbond_distance_DH
    _geom_hbond_distance_HA
    _geom_hbond_distance_DA
    _geom_hbond_angle_DHA
    N1 H1E Cl1 2_666 0.91 2.51 3.389(7) 161.3
    N2 H2E Cl2 2_666 0.91 2.53 3.403(7) 162.2
    N1 H1D O1 2_777 0.91 2.13 3.023(9) 167.3
    N2 H2F O1 1_454 0.91 2.31 3.198(9) 164.5
_iucr_refine_instructions_details
;
TITL cispt in P-1 #2
CELL 0.71073 6.2344 6.8196 11.5833 105.285 96.061 97.809
ZERR 2 0.0009 0.0011 0.0018 0.004 0.004 0.004
LATT 1
SFAC C H Cl N O Pt
UNIT 6 26 4 6 2 2
EQIV $1 1-X,1-Y,1-Z
EQIV $2 2-X,2-Y,2-Z
EQIV $3 -1+X,+Y,-1+Z
L.S. 10
PLAN  5
SIZE 0.1 0.36 0.46
TEMP -73
HTAB  N1 Cl1_$1
HTAB  N2 Cl2_$1
HTAB  N1 O1_$2
HTAB  N2 O1_$3
CONF
BOND $H
FMAP 2
ACTA
MERG 0
BASF 0.08361
OMIT 0 0 2
WGHT 0
FVAR 0.47788
Pt1   6     0.55286  0.74780  0.49265  11.00000  0.01315  0.01376  0.01392 =
 0.00322  0.00190  0.00092
Cl1   3     0.68127  0.63737  0.31075  11.00000  0.02656  0.02895  0.01924 =
 0.00441  0.00886  0.00441
Cl2   3     0.89714  0.79905  0.60324  11.00000  0.01644  0.03113  0.02305 =
 0.00490 -0.00048  0.00321
N1    4     0.43606  0.84031  0.65220  11.00000  0.01804  0.02233  0.01927 =
 0.00287 -0.00003 -0.00107
AFIX 137
H1D   2     0.54432  0.92663  0.70891  11.00000 -1.20000
H1E   2     0.38940  0.72810  0.67719  11.00000 -1.20000
H1F   2     0.32221  0.90758  0.64187  11.00000 -1.20000
AFIX 0
N2    4     0.24848  0.69993  0.39605  11.00000  0.02014  0.02901  0.02329 =
 0.00965  0.00318  0.00499
AFIX 137
H2D   2     0.17056  0.79431  0.43449  11.00000 -1.20000
H2E   2     0.17855  0.57058  0.38970  11.00000 -1.20000
H2F   2     0.26037  0.71351  0.32080  11.00000 -1.20000
AFIX 0
O1    5     1.25674  0.83019  1.15057  11.00000  0.03047  0.03731  0.02481 =
 -0.00088 -0.00544  0.00480
N3    4     0.96007  0.75335  1.00476  11.00000  0.03129  0.02003  0.02210 =
 0.00266  0.00108  0.00327
C1    1     0.72421  0.72266  0.97595  11.00000  0.03605  0.04009  0.04455 =
 0.01708 -0.00747 -0.00058
AFIX 137
H1A   2     0.65983  0.75105  1.05101  11.00000 -1.50000
H1B   2     0.66942  0.57969  0.92790  11.00000 -1.50000
H1C   2     0.68361  0.81646  0.92944  11.00000 -1.50000
AFIX 0
C2    1     1.08516  0.71246  0.90629  11.00000  0.04943  0.03766  0.02226 =
 0.00864  0.00090  0.00754
AFIX 137
H2A   2     1.24107  0.76124  0.93741  11.00000 -1.50000
H2B   2     1.03889  0.78455  0.84760  11.00000 -1.50000
H2C   2     1.06078  0.56371  0.86672  11.00000 -1.50000
AFIX 0
C3    1     1.05828  0.80905  1.11982  11.00000  0.04172  0.02258  0.01316 =
 0.00070  0.00084  0.00621
AFIX 43
H3    2     0.96860  0.83386  1.18176  11.00000 -1.20000
AFIX 0
HKLF 5
END
;
data_global
_journal_date_recd_electronic     2012-05-19
_journal_date_accepted     2012-05-25
_journal_name_full     'Acta Crystallographica, Section E'
_journal_year     2012
_journal_volume     68
_journal_issue      7
_journal_page_first     m863
_journal_page_last     m864
_journal_paper_category     QM
_journal_paper_doi     10.1107/S1600536812024014
_journal_coeditor_code     PK2417
_publ_contact_author_name     'Dean H. Johnston'
_publ_contact_author_address
;
Chemistry Department
Otterbein University
Westerville, OH 43081
USA
;
_publ_contact_author_email     djohnston@otterbein.edu
_publ_contact_author_fax       0E*****
_publ_contact_author_phone       0E*****
_publ_section_title
;
<i>cis</i>-Diamminedichloridoplatinum(II) <i>N</i>,<i>N</i>-dimethylformamide
monosolvate
;
loop_
    _publ_author_name
    _publ_author_address
    'Johnston, Dean H.'
;
Department of Chemistry
Otterbein University
Westerville, OH  43081
USA
;
    'Miller, Nathanael A.'
;
Department of Chemistry
Otterbein University
Westerville, OH  43081
USA
;
    'Tackett, Cory B.'
;
Department of Chemistry
Otterbein University
Westerville, OH  43081
USA
;
_publ_section_synopsis     .
