# Supplementary material for: cis-Diamminedichloridoplatinum(II) N,N-dimethyl­formamide monosolvate
Source: Acta Crystallogr Sect E Struct Rep Online. 2012 Jun 2;68(Pt 7):m863–4. doi: 10.1107/S1600536812024014 (PMC3393146; doi:10.1107/S1600536812024014)
Supplement: Supplementary file 2 [file e-68-0m863-Isup2.hkl]

# 
# h,k,l, Fc-squared, Fo-squared, sigma(Fo-squared) and status flag 
# 
data_I
_shelx_title     'cispt'
_shelx_refln_list_code          4 
_shelx_F_calc_maximum      224.68 
_exptl_crystal_F_000       344.00 
_reflns_d_resolution_high  0.8380 
 
loop_ 
 _symmetry_equiv_pos_as_xyz 
 'x, y, z' 
 '-x, -y, -z' 
 
_cell_length_a     6.2344 
_cell_length_b     6.8196 
_cell_length_c    11.5833 
_cell_angle_alpha 105.285 
_cell_angle_beta   96.061 
_cell_angle_gamma  97.809 
 
_shelx_F_squared_multiplier     1.000 
 
loop_ 
 _refln_index_h 
 _refln_index_k 
 _refln_index_l 
 _refln_F_squared_calc 
 _refln_F_squared_meas 
 _refln_F_squared_sigma 
 _refln_observed_status 
   1   0   0    12052.21    12019.48   1232.94 o 
   2   0   0     7188.45     7042.65    253.09 o 
   3   0   0     1591.15     1675.79     76.61 o 
   4   0   0      463.67      492.14     58.28 o 
   5   0   0      277.24      361.61     57.91 o 
   6   0   0     1553.31     1509.95    171.17 o 
   7   0   0     1871.50     1795.73    194.89 o 
  -7   1   0     1888.83     1876.10    198.12 o 
  -6   1   0     6854.99     6883.74    550.01 o 
  -5   1   0     4936.66     4791.52    306.86 o 
  -4   1   0     5062.52     5322.37    281.23 o 
  -3   1   0     8857.34     8960.89    369.01 o 
  -2   1   0     3389.89     3484.62    126.57 o 
  -1   1   0     4647.50     5231.07    353.83 o 
   0   1   0        7.12       26.75      3.11 o 
   1   1   0     1927.72     1995.30     74.54 o 
   2   1   0     7119.67     7248.85    262.12 o 
   3   1   0    12936.90    12972.67    591.84 o 
   4   1   0     4433.29     4311.59    208.96 o 
   5   1   0     3978.61     3999.24    224.89 o 
   6   1   0     3712.06     3948.15    269.41 o 
   7   1   0     1824.53     1873.55    200.88 o 
  -7   2   0     2891.23     3050.04    280.85 o 
  -6   2   0     2016.63     1854.30    188.19 o 
  -5   2   0       24.85       11.80     21.59 o 
  -4   2   0      702.96      657.42     38.22 o 
  -3   2   0     3887.25     3948.13    145.53 o 
  -2   2   0     3123.92     3128.56    144.11 o 
  -1   2   0     4933.02     4520.91    335.38 o 
   0   2   0    45452.09    43788.52   4083.94 o 
   1   2   0    13388.25    13404.82    565.98 o 
   2   2   0    14287.81    14176.98    642.84 o 
   3   2   0     1664.12     1835.35     95.31 o 
   4   2   0      246.44      298.96     30.43 o 
   5   2   0       43.86       41.23     33.48 o 
   6   2   0     1028.37     1007.16    103.97 o 
  -7   3   0     1133.03     1052.87    149.83 o 
  -6   3   0     5456.21     5414.28    438.68 o 
  -5   3   0     5915.79     6110.39    378.44 o 
  -4   3   0     8289.64     7627.49    351.51 o 
  -3   3   0     6317.51     6155.27    309.80 o 
  -2   3   0     1259.33     1276.85     53.52 o 
  -1   3   0     3121.32     3252.22    242.71 o 
   0   3   0       38.10       65.44     17.02 o 
   1   3   0      185.82      227.83     22.04 o 
   2   3   0     4269.98     4220.60    326.17 o 
   3   3   0     9261.00     9656.47    498.31 o 
   4   3   0     4908.02     5018.04    272.77 o 
   5   3   0     4903.68     4939.70    322.67 o 
   6   3   0     1969.34     2005.28    161.18 o 
  -5   4   0      238.96      209.54     31.82 o 
  -4   4   0      128.44      124.93     19.01 o 
  -3   4   0     3875.24     3706.17    144.86 o 
  -2   4   0     4153.93     4082.43    173.80 o 
  -1   4   0     5685.02     5783.20    428.88 o 
   0   4   0    10004.36    10665.89    786.45 o 
   1   4   0     5782.21     5857.81    303.49 o 
   2   4   0    10301.07     9998.20    604.76 o 
   3   4   0     2208.31     2078.07    178.49 o 
   4   4   0      566.14      586.84     50.70 o 
   5   4   0        2.44        9.75     31.81 o 
  -5   5   0     3901.55     3703.93    400.00 o 
  -4   5   0     7451.00     7564.25    533.88 o 
  -3   5   0     5179.34     5096.81    261.57 o 
  -2   5   0     1931.01     1938.41     87.01 o 
  -1   5   0     1574.30     1572.52    124.76 o 
   0   5   0       96.86      108.56     27.82 o 
   1   5   0      119.47      111.42     21.40 o 
   2   5   0     1896.65     1941.76    114.94 o 
   3   5   0     3726.69     3534.05    285.44 o 
   4   5   0     3242.73     3300.78    187.20 o 
  -5   6   0      273.33      270.90     68.38 o 
  -4   6   0        4.49        0.05     31.22 o 
  -3   6   0     1419.00     1373.47    112.14 o 
  -2   6   0     2871.25     2701.71    204.74 o 
  -1   6   0     6415.94     6139.29    459.43 o 
   0   6   0     4254.39     4407.98    334.83 o 
   1   6   0     2847.63     2840.24    158.14 o 
   2   6   0     3851.22     3893.21    214.30 o 
   3   6   0     1115.28     1088.74     79.91 o 
  -4   7   0     3343.59     3059.14    353.91 o 
  -3   7   0     2789.14     2663.95    295.22 o 
  -2   7   0     2062.81     1969.74    160.14 o 
  -1   7   0     1065.68      995.74     96.57 o 
   0   7   0        4.00        1.49     22.49 o 
   1   7   0      220.25      199.60     36.18 o 
   2   7   0     1173.72     1235.84     84.15 o 
  -2  -7   1     1000.03      919.21     68.76 o 
  -1  -7   1       72.89       58.59     26.99 o 
   0  -7   1       33.95       89.05     36.76 o 
   1  -7   1      351.04      365.39     52.22 o 
   2  -7   1     1348.77     1254.43    108.12 o 
   3  -7   1     3063.69     2765.28    324.27 o 
   4  -7   1     4839.05     5049.61    552.34 o 
  -3  -6   1     1977.75     1829.34    114.84 o 
  -2  -6   1     4350.06     4327.74    234.43 o 
  -1  -6   1     3208.13     3278.03    178.77 o 
   0  -6   1     4191.78     4421.20    336.24 o 
   1  -6   1     6004.75     5812.58    436.82 o 
   2  -6   1     2182.21     2119.66    118.33 o 
   3  -6   1     2180.22     2233.60    173.07 o 
   4  -6   1       35.39       62.86     38.33 o 
   5  -6   1       42.90       35.16     40.41 o 
  -4  -5   1     3280.38     3281.67    189.04 o 
  -3  -5   1     6933.86     6779.48    518.83 o 
  -2  -5   1     2281.43     2412.05    136.22 o 
  -1  -5   1      212.39      242.25     24.70 o 
   0  -5   1       37.01       75.94     24.58 o 
   1  -5   1      970.74      918.79     79.18 o 
   2  -5   1      716.51      703.39     46.10 o 
   3  -5   1     4356.79     4527.43    234.49 o 
   4  -5   1     7061.26     6821.43    413.59 o 
   5  -5   1     3723.41     3727.90    403.11 o 
  -5  -4   1       36.80       58.36     34.17 o 
  -4  -4   1       72.97       86.32     20.90 o 
  -3  -4   1     2733.07     2753.04    153.61 o 
  -2  -4   1     8479.03     8761.57    520.48 o 
  -1  -4   1     9355.54     9595.17    488.41 o 
   0  -4   1    10472.77    11674.12    860.42 o 
   1  -4   1     9481.13     9728.55    718.01 o 
   2  -4   1     2745.24     2586.04    112.44 o 
   3  -4   1     3310.02     3364.80    155.29 o 
   4  -4   1      126.33      128.79     17.82 o 
   5  -4   1       41.63       27.56     18.25 o 
   6  -4   1     1115.29     1063.97    137.45 o 
  -6  -3   1     2922.93     2947.60    212.38 o 
  -5  -3   1     3365.68     3461.61    234.07 o 
  -4  -3   1     3544.62     3704.95    203.35 o 
  -3  -3   1    10182.27    10299.51    527.97 o 
  -2  -3   1     3992.19     4274.30    223.24 o 
  -1  -3   1     2669.77     2781.80    146.11 o 
   0  -3   1      137.27      157.93     16.07 o 
   1  -3   1     3667.08     3902.29    206.06 o 
   2  -3   1     1174.45     1100.91     55.26 o 
   3  -3   1     6277.67     6354.68    285.44 o 
   4  -3   1     5094.67     5004.42    258.38 o 
   5  -3   1     4944.69     4802.60    503.56 o 
   6  -3   1     5816.63     6209.35    499.61 o 
   7  -3   1     1344.67     1357.86    177.05 o 
  -6  -2   1      666.21      721.29     86.26 o 
  -5  -2   1       29.52       44.09     29.18 o 
  -4  -2   1        7.85        8.64     11.52 o 
  -3  -2   1     3024.29     3340.85    160.28 o 
  -2  -2   1     6736.64     6906.42    316.29 o 
  -1  -2   1    21270.88    22991.84   1523.95 o 
   0  -2   1    25529.52    24631.54   1274.40 o 
   1  -2   1    21044.27    17820.02   1305.60 o 
   2  -2   1     6618.13     6413.14    263.15 o 
   3  -2   1     3814.08     4068.18    169.83 o 
   4  -2   1       65.41       51.47     10.99 o 
   5  -2   1      136.89      125.61     33.08 o 
   6  -2   1      917.08      922.34    127.24 o 
   7  -2   1     1865.81     1491.35    186.92 o 
  -7  -1   1     1430.31     1564.88    169.07 o 
  -6  -1   1     5494.75     5561.72    359.41 o 
  -5  -1   1     4854.20     4726.01    304.57 o 
  -4  -1   1     5701.81     5553.62    344.76 o 
  -3  -1   1     8810.30     8938.43    410.13 o 
  -2  -1   1     1705.57     1759.88     68.46 o 
  -1  -1   1     6462.93     6771.94    258.58 o 
   0  -1   1      210.82      254.80     32.51 o 
   1  -1   1     3390.63     3231.68    138.80 o 
   2  -1   1     5162.59     5187.24    186.52 o 
   3  -1   1    13555.33    12977.79    529.73 o 
   4  -1   1     3445.96     3576.66    196.74 o 
   5  -1   1     4864.84     4563.95    251.60 o 
   6  -1   1     5096.85     4934.84    417.34 o 
   7  -1   1     1701.60     1798.12    208.46 o 
  -7   0   1     3383.84     3407.44    297.74 o 
  -6   0   1     1225.50     1274.27    112.10 o 
  -5   0   1       51.02       50.75     32.76 o 
  -4   0   1       66.78       94.15     30.99 o 
  -3   0   1     4343.92     4557.25    278.76 o 
  -2   0   1     2947.85     3120.01    134.37 o 
  -1   0   1    23943.40    21622.26   2224.42 o 
   1   0   1    23234.62    15428.72   1117.22 o 
   2   0   1    16789.52    15635.27    556.49 o 
   3   0   1     5970.79     6331.52    265.13 o 
   4   0   1       76.42       58.62     16.84 o 
   5   0   1        7.41       -7.04     19.97 o 
   6   0   1      818.22      749.05    128.16 o 
   7   0   1      693.89      690.85    112.28 o 
  -7   1   1     1136.88     1233.53    142.85 o 
  -6   1   1     6078.37     6005.73    479.56 o 
  -5   1   1     5978.62     5935.58    369.87 o 
  -4   1   1    13266.24    13017.99    769.52 o 
  -3   1   1     7754.76     7571.04    272.61 o 
  -2   1   1      355.41      357.30     17.57 o 
  -1   1   1     3009.72     3505.42    354.36 o 
   0   1   1      422.76      519.54     59.89 o 
   1   1   1      141.41      199.29     33.95 o 
   2   1   1     6666.51     6623.24    275.38 o 
   3   1   1    14891.29    14932.64    682.01 o 
   4   1   1     4876.57     5227.04    252.34 o 
   5   1   1     5638.22     5814.90    315.43 o 
   6   1   1     2792.22     2554.41    193.61 o 
  -7   2   1     3186.91     3007.10    265.65 o 
  -6   2   1     1476.58     1567.79    162.93 o 
  -5   2   1      103.42      103.85     22.30 o 
  -4   2   1       46.63       57.43     13.14 o 
  -3   2   1     4703.48     4710.03    172.88 o 
  -2   2   1     3481.15     3171.16    137.20 o 
  -1   2   1    16931.33    14300.82    829.25 o 
   0   2   1     9225.28     9698.68    647.90 o 
   1   2   1     8657.42     9347.06    397.24 o 
   2   2   1    14115.61    13476.76    685.76 o 
   3   2   1     5744.78     5930.37    313.99 o 
   4   2   1      849.46      839.03     64.10 o 
   5   2   1      119.98      144.38     30.52 o 
   6   2   1      889.22      945.18    111.39 o 
  -6   3   1     3500.84     3501.87    296.01 o 
  -5   3   1     3994.54     3892.33    212.96 o 
  -4   3   1    15232.40    14458.59    742.48 o 
  -3   3   1     7921.31     7776.98    351.62 o 
  -2   3   1     2790.13     2903.90    122.94 o 
  -1   3   1      973.83      920.98    121.66 o 
   0   3   1       10.74        0.44     30.49 o 
   1   3   1       48.21       78.90     19.29 o 
   2   3   1     3259.27     3245.75    210.02 o 
   3   3   1     6741.00     6778.12    356.79 o 
   4   3   1     5348.23     5605.42    301.52 o 
   5   3   1     6138.07     6275.34    401.96 o 
   6   3   1     2338.51     2405.76    190.54 o 
  -5   4   1      377.84      350.31     39.47 o 
  -4   4   1        2.90       13.96     13.90 o 
  -3   4   1     2366.89     2356.64    100.59 o 
  -2   4   1     3868.28     3855.55    163.23 o 
  -1   4   1    11967.23    11652.31    485.72 o 
   0   4   1     6383.92     6917.10    670.79 o 
   1   4   1     4649.45     4823.79    253.60 o 
   2   4   1     5775.25     5777.38    358.22 o 
   3   4   1     2904.95     2723.22    231.32 o 
   4   4   1     1390.70     1391.60     94.54 o 
   5   4   1       14.83       23.41     36.92 o 
  -5   5   1     1897.73     1916.51    223.21 o 
  -4   5   1     7632.11     7776.23    549.41 o 
  -3   5   1     4795.78     4866.00    351.04 o 
  -2   5   1     5320.87     5469.10    282.53 o 
  -1   5   1     1043.01     1014.55     50.64 o 
   0   5   1      100.66       91.62     62.01 o 
   1   5   1       40.59       36.20     22.11 o 
   2   5   1     1918.03     1949.71    117.09 o 
   3   5   1     1909.48     1822.40    132.94 o 
   4   5   1     3221.77     3228.04    187.99 o 
  -5   6   1      185.83      259.98     70.49 o 
  -4   6   1       14.60       13.94     24.07 o 
  -3   6   1      575.70      505.99     58.45 o 
  -2   6   1     2102.18     2061.57    163.80 o 
  -1   6   1     6426.14     6250.20    451.10 o 
   0   6   1     4860.01     5101.50    385.35 o 
   1   6   1     4299.74     4303.75    232.49 o 
   2   6   1     2366.80     2386.71    142.64 o 
   3   6   1      938.47     1012.23     89.64 o 
  -4   7   1     2793.18     2683.85    298.07 o 
  -3   7   1     1584.69     1659.10    199.26 o 
  -2   7   1     3409.76     3196.08    245.97 o 
  -1   7   1     1069.09     1047.83    103.21 o 
   0   7   1       15.96       23.56     30.11 o 
   1   7   1       84.24       77.07     58.11 o 
  -2  -7   2     1344.85     1263.77    104.22 o 
  -1  -7   2      147.68      178.93     37.32 o 
   0  -7   2       12.11       71.79     38.76 o 
   1  -7   2      592.95      643.35     73.31 o 
   2  -7   2      579.45      618.60    106.87 o 
   3  -7   2     2554.42     2779.51    325.18 o 
   4  -7   2     3516.45     3326.74    377.18 o 
  -4  -6   2       77.00       76.21     23.12 o 
  -3  -6   2     1041.62     1048.14     94.40 o 
  -2  -6   2     5008.06     5098.56    319.78 o 
  -1  -6   2     4459.80     4907.78    305.23 o 
   0  -6   2     8897.93     8980.11    668.66 o 
   1  -6   2     2516.92     2718.89    213.54 o 
   2  -6   2     2322.50     2276.30    128.46 o 
   3  -6   2     1986.39     2024.36    135.55 o 
   4  -6   2      336.72      334.55     73.47 o 
   5  -6   2        1.93        3.16     34.95 o 
  -5  -5   2     2199.19     2070.59    159.50 o 
  -4  -5   2     2874.16     2992.75    171.29 o 
  -3  -5   2     6619.10     6545.82    679.05 o 
  -2  -5   2     3085.54     3217.89    176.19 o 
  -1  -5   2      895.79      950.79     71.22 o 
   0  -5   2        0.25        7.63     21.42 o 
   1  -5   2     1477.03     1650.58    133.76 o 
   2  -5   2     1161.60     1058.80     58.91 o 
   3  -5   2     3949.88     4099.70    214.37 o 
   4  -5   2     3447.49     3423.79    214.66 o 
   5  -5   2     3942.29     3747.49    292.22 o 
  -5  -4   2       45.40       37.46     28.25 o 
  -4  -4   2       72.16       79.30     19.29 o 
  -3  -4   2     1022.12     1088.06     69.79 o 
  -2  -4   2     5076.12     5241.18    379.82 o 
  -1  -4   2     8638.12     9357.62    549.85 o 
   0  -4   2    27537.00    27651.34   2026.49 o 
   1  -4   2     5498.38     5904.80    441.20 o 
   2  -4   2     4521.04     4219.48    195.26 o 
   3  -4   2     1718.00     1793.15     97.23 o 
   4  -4   2      617.09      611.27     48.78 o 
   5  -4   2      227.32      221.40     32.50 o 
  -6  -3   2     4062.16     4139.56    281.16 o 
  -5  -3   2     3240.62     3376.40    225.14 o 
  -4  -3   2     3917.33     3982.31    218.09 o 
  -3  -3   2     7078.35     7318.43    380.64 o 
  -2  -3   2     3739.00     3987.46    410.45 o 
  -1  -3   2     4032.54     4307.05    427.20 o 
   0  -3   2        5.26       24.75     11.90 o 
   1  -3   2     1564.47     1703.16    132.19 o 
   2  -3   2     4082.72     3764.10    161.47 o 
   3  -3   2     8671.88     8605.63    517.72 o 
   4  -3   2     3378.65     3260.12    153.32 o 
   5  -3   2     3929.51     3815.96    241.99 o 
   6  -3   2     4361.24     4303.66    368.55 o 
   7  -3   2     1919.69     1835.70    215.41 o 
  -6  -2   2     1416.57     1498.64    122.75 o 
  -5  -2   2       25.37       36.21     26.13 o 
  -4  -2   2      331.72      351.37     29.52 o 
  -3  -2   2     2439.74     2306.36    128.95 o 
  -2  -2   2     2639.81     2708.96    129.19 o 
  -1  -2   2     8036.35     8420.15    568.37 o 
   0  -2   2    50481.17    37583.80   3793.76 o 
   1  -2   2    12311.15    11503.17    436.89 o 
   2  -2   2    14342.01    13714.45    705.04 o 
   3  -2   2     1657.90     1645.24     72.40 o 
   4  -2   2      542.11      547.36     35.14 o 
   5  -2   2      178.84      137.45     52.05 o 
   6  -2   2     1073.27      946.80    143.67 o 
   7  -2   2      736.62      658.16    144.92 o 
  -7  -1   2     1221.13     1182.06    111.10 o 
  -6  -1   2     5842.84     6166.09    390.70 o 
  -5  -1   2     6216.72     6171.34    385.41 o 
  -4  -1   2     8328.45     8387.22    505.58 o 
  -3  -1   2     6947.51     7050.13    324.67 o 
  -2  -1   2     2078.47     2113.79     80.62 o 
  -1  -1   2     6013.86     6125.93    623.68 o 
   0  -1   2        5.72       15.75     13.24 o 
   1  -1   2      431.94      404.89     19.07 o 
   2  -1   2     7430.36     7379.77    264.38 o 
   3  -1   2    12968.60    12691.11    519.66 o 
   4  -1   2     5421.54     5399.09    256.89 o 
   5  -1   2     6108.33     5535.79    304.94 o 
   6  -1   2     2933.84     2847.71    276.94 o 
   7  -1   2     1742.62     1659.33    212.14 o 
  -7   0   2     3379.44     3417.46    290.12 o 
  -6   0   2     1621.39     1735.31    133.54 o 
  -5   0   2      291.68      368.01     52.25 o 
  -4   0   2      257.91      289.92     41.96 o 
  -3   0   2     5716.73     5833.60    349.76 o 
  -2   0   2     2895.92     2969.21    110.61 o 
  -1   0   2     7590.20     6935.98    266.49 o 
   1   0   2    12197.18     9770.89   1027.97 o 
   2   0   2    24214.89    22173.17    840.58 o 
   3   0   2     3061.40     3256.19    203.63 o 
   4   0   2      963.02      998.63     64.01 o 
   5   0   2        0.01       18.08     28.58 o 
   6   0   2      910.23      837.86    104.35 o 
   7   0   2      415.30      405.58    141.59 o 
  -7   1   2     1073.93     1093.70    130.25 o 
  -6   1   2     3892.17     4030.50    264.24 o 
  -5   1   2     7366.38     7280.77    444.45 o 
  -4   1   2    13919.28    13294.25    784.21 o 
  -3   1   2     9046.09     8604.41    334.10 o 
  -2   1   2     2991.10     3092.30    114.44 o 
  -1   1   2     5062.47     4879.18    191.52 o 
   0   1   2       70.13       92.44     10.65 o 
   1   1   2      251.78      252.20     47.00 o 
   2   1   2     4297.16     4851.38    230.21 o 
   3   1   2     7469.84     7663.48    401.99 o 
   4   1   2     6137.74     5895.25    319.16 o 
   5   1   2     9351.57     9457.32    502.04 o 
   6   1   2     2420.83     2419.46    189.00 o 
  -7   2   2     2408.64     2482.24    220.21 o 
  -6   2   2      588.72      687.24     75.14 o 
  -5   2   2      981.39      944.48     64.51 o 
  -4   2   2        4.25        5.04     16.39 o 
  -3   2   2     3680.09     3703.49    146.03 o 
  -2   2   2     6499.25     6229.40    317.45 o 
  -1   2   2    16637.74    13815.33   1327.24 o 
   0   2   2     7097.79     7020.44    405.54 o 
   1   2   2     6459.70     5776.10    306.56 o 
   2   2   2    13380.33    12003.14    905.52 o 
   3   2   2     3021.16     3033.82    173.56 o 
   4   2   2     1929.82     2089.66    130.96 o 
   5   2   2        8.01       24.21     27.65 o 
   6   2   2      518.04      587.22     92.17 o 
  -6   3   2     1883.03     1727.80    129.12 o 
  -5   3   2     4992.38     4983.01    265.61 o 
  -4   3   2    10142.27     9904.75    512.37 o 
  -3   3   2     7803.60     7530.62    317.73 o 
  -2   3   2     6425.60     6640.18    472.62 o 
  -1   3   2     3938.87     4015.36    169.57 o 
   0   3   2       15.38      -21.97     35.73 o 
   1   3   2      579.06      665.83     58.95 o 
   2   3   2     3088.25     3289.54    218.11 o 
   3   3   2     2530.28     2499.67    147.84 o 
   4   3   2     3488.74     3673.36    211.86 o 
   5   3   2     7379.38     7779.87    420.17 o 
  -5   4   2      446.41      409.09     57.85 o 
  -4   4   2        1.23        2.87     12.81 o 
  -3   4   2      806.54      942.54     86.42 o 
  -2   4   2     3746.31     4043.15    297.55 o 
  -1   4   2    12974.46    13287.68    671.93 o 
   0   4   2     6426.46     6683.84    346.28 o 
   1   4   2     6227.02     6274.55    327.97 o 
   2   4   2     4845.31     5185.84    329.02 o 
   3   4   2     1336.26     1471.90    151.53 o 
   4   4   2     1343.04     1524.68    106.15 o 
   5   4   2        1.63       15.83     43.18 o 
  -4   5   2     4099.19     4145.62    309.01 o 
  -3   5   2     3569.07     3891.40    289.81 o 
  -2   5   2     4800.26     4932.43    360.64 o 
  -1   5   2     2481.18     2482.05    135.30 o 
   0   5   2      262.20      270.37     28.29 o 
   1   5   2      427.94      446.75     49.32 o 
   2   5   2     2309.66     2392.60    165.25 o 
   3   5   2     1541.35     1638.83    159.63 o 
   4   5   2     1776.82     1889.04    125.26 o 
  -4   6   2      133.54      133.62     36.15 o 
  -3   6   2      290.32      329.27     52.61 o 
  -2   6   2     1340.33     1424.84    125.67 o 
  -1   6   2     4995.15     5237.81    386.66 o 
   0   6   2     4284.06     4272.16    324.09 o 
   1   6   2     6059.37     6111.09    657.86 o 
   2   6   2     2902.78     2944.91    173.10 o 
   3   6   2      771.36      744.00     82.93 o 
  -3   7   2     1591.93     1549.31    137.29 o 
  -2   7   2     1893.25     1899.45    160.88 o 
  -1   7   2      886.05      914.77    100.83 o 
   0   7   2      474.76      552.30     80.77 o 
   1   7   2       61.13       87.03     42.54 o 
   0  -8   3     2833.36     2690.54    332.49 o 
   1  -8   3     2406.20     2337.46    289.79 o 
   2  -8   3     1178.13     1120.76    170.22 o 
  -2  -7   3     1455.52     1492.75    118.94 o 
  -1  -7   3      672.73      689.97     68.30 o 
   0  -7   3        7.93       -0.53     31.58 o 
   1  -7   3      617.63      639.31     74.47 o 
   2  -7   3      488.76      520.84     57.80 o 
   3  -7   3     2291.26     2162.69    259.61 o 
   4  -7   3     2225.20     1972.48    241.99 o 
  -4  -6   3        3.92       -1.83     21.12 o 
  -3  -6   3     1168.25     1000.04    188.11 o 
  -2  -6   3     2908.65     3136.61    208.19 o 
  -1  -6   3     6171.69     6500.19    395.87 o 
   0  -6   3     7596.02     7742.30    474.41 o 
   1  -6   3     5395.94     5504.70    418.53 o 
   2  -6   3     2535.60     2620.08    146.25 o 
   3  -6   3     1604.02     1495.95    106.31 o 
   4  -6   3      150.61      170.04     29.68 o 
   5  -6   3       79.70       49.21     44.62 o 
  -5  -5   3     2143.78     2196.99    164.15 o 
  -4  -5   3     2991.76     3059.33    176.01 o 
  -3  -5   3     4713.38     4567.02    502.22 o 
  -2  -5   3     2115.00     2069.15    250.75 o 
  -1  -5   3     2897.82     3135.70    200.00 o 
   0  -5   3       45.71       47.34     22.41 o 
   1  -5   3     1138.17     1169.63     70.51 o 
   2  -5   3     2029.66     1994.10     98.90 o 
   3  -5   3     4997.90     4838.42    300.87 o 
   4  -5   3     1985.33     1871.94    125.84 o 
   5  -5   3     3244.33     3314.06    211.90 o 
  -5  -4   3        7.11        4.29     23.75 o 
  -4  -4   3       12.57       15.05     15.55 o 
  -3  -4   3     1735.74     1858.75    110.01 o 
  -2  -4   3     2381.24     2564.45    293.13 o 
  -1  -4   3    10460.51    10778.25   1039.69 o 
   0  -4   3    13536.33    13503.74    808.32 o 
   1  -4   3    10396.85    10292.19    459.32 o 
   2  -4   3     8285.99     7910.84    405.19 o 
   3  -4   3     2570.22     2765.21    175.98 o 
   4  -4   3      184.58      175.16     26.70 o 
   5  -4   3       18.81       23.49     20.11 o 
  -6  -3   3     4163.65     4078.60    273.63 o 
  -5  -3   3     4072.12     3854.81    254.17 o 
  -4  -3   3     7979.07     7803.30    406.81 o 
  -3  -3   3     4601.39     4646.10    246.70 o 
  -2  -3   3     1429.28     1421.97    180.58 o 
  -1  -3   3     3855.05     3991.45    289.46 o 
   0  -3   3      584.73      620.93     34.21 o 
   1  -3   3      218.86      212.24     16.88 o 
   2  -3   3     5485.61     5316.24    325.82 o 
   3  -3   3    11130.92    11248.67    676.41 o 
   4  -3   3     3459.33     3589.53    225.93 o 
   5  -3   3     4606.99     4262.66    271.62 o 
  -6  -2   3     1366.79     1492.93    122.42 o 
  -5  -2   3      105.87       84.78     31.56 o 
  -4  -2   3       65.88       81.39     14.32 o 
  -3  -2   3     3726.42     3669.98    173.90 o 
  -2  -2   3     2429.83     2512.25    120.71 o 
  -1  -2   3    14232.25    14229.18    795.51 o 
   0  -2   3    11092.51    12705.43   1203.30 o 
   1  -2   3    10888.21    10242.67    365.82 o 
   2  -2   3    17018.40    15478.03    923.78 o 
   3  -2   3     5767.03     5828.34    297.80 o 
   4  -2   3      805.22      790.51     46.81 o 
   5  -2   3       83.21       64.51     26.30 o 
   6  -2   3      641.59      696.04    119.84 o 
   7  -2   3      287.39      425.12    149.04 o 
  -7  -1   3      886.46      913.64     90.84 o 
  -6  -1   3     3787.44     3570.87    240.29 o 
  -5  -1   3     4783.96     4873.32    303.01 o 
  -4  -1   3    17706.30    16964.08    995.36 o 
  -3  -1   3     8351.32     8164.03    419.59 o 
  -2  -1   3     2662.62     2810.14    113.21 o 
  -1  -1   3     1228.65     1348.06    104.61 o 
   0  -1   3       33.65       74.56     48.96 o 
   1  -1   3      612.54      640.11     29.33 o 
   2  -1   3     5773.67     5660.15    234.38 o 
   3  -1   3     9956.33    10155.62    457.95 o 
   4  -1   3     7017.94     7454.70    391.36 o 
   5  -1   3     7533.18     6772.91    371.11 o 
   6  -1   3     2626.11     2430.14    187.82 o 
  -7   0   3     2342.40     2227.11    164.74 o 
  -6   0   3     1077.41     1178.04     99.44 o 
  -5   0   3      853.65      760.29     68.76 o 
  -4   0   3        2.78       25.21     16.75 o 
  -3   0   3     3735.75     3897.16    204.55 o 
  -2   0   3     5847.18     6171.52    224.74 o 
  -1   0   3    19219.74    16797.25    637.34 o 
   0   0   3     6583.01     5670.05    222.47 o 
   1   0   3     5630.96     5546.83    204.00 o 
   2   0   3    12810.87    12755.65    568.31 o 
   3   0   3     5927.00     6046.37    322.67 o 
   4   0   3     2594.48     2608.81    158.20 o 
   5   0   3       41.03       51.46     34.73 o 
   6   0   3      747.05      825.59    106.06 o 
  -7   1   3     1326.32     1319.06    113.64 o 
  -6   1   3     2682.23     2606.58    181.58 o 
  -5   1   3     3160.26     3227.57    205.99 o 
  -4   1   3    16906.90    15947.14    806.58 o 
  -3   1   3    10201.45     9984.75    388.36 o 
  -2   1   3    12999.84    12755.69    492.74 o 
  -1   1   3     1602.86     1467.85     59.19 o 
   0   1   3      422.20      464.87     43.43 o 
   1   1   3      202.59      249.70     40.61 o 
   2   1   3     3773.93     3885.45    209.07 o 
   3   1   3     3260.75     3512.28    199.06 o 
   4   1   3     7339.21     7621.44    411.29 o 
   5   1   3     7657.09     7822.34    425.74 o 
   6   1   3     3103.81     3050.84    231.27 o 
  -7   2   3     1656.42     1520.33    120.48 o 
  -6   2   3      354.44      295.17     46.93 o 
  -5   2   3      791.12      785.19     53.82 o 
  -4   2   3        2.04       13.94      8.73 o 
  -3   2   3     1386.99     1384.72     58.22 o 
  -2   2   3     5916.97     6041.95    445.06 o 
  -1   2   3    17506.89    16806.18   1172.75 o 
   0   2   3     9800.15     9115.86    669.98 o 
   1   2   3     9388.29     9313.39    704.18 o 
   2   2   3     5761.78     5625.08    448.14 o 
   3   2   3     2428.31     2540.86    154.51 o 
   4   2   3     2081.11     2153.18    139.82 o 
   5   2   3       15.16       34.99     33.15 o 
   6   2   3      225.40      160.40     66.82 o 
  -6   3   3     2558.28     2689.38    338.30 o 
  -5   3   3     2730.93     2738.30    179.31 o 
  -4   3   3     7337.41     7382.49    380.15 o 
  -3   3   3     4743.82     4927.48    368.91 o 
  -2   3   3    13511.68    13353.54    939.37 o 
  -1   3   3     3049.21     3232.80    170.97 o 
   0   3   3        7.95       20.45     15.56 o 
   1   3   3       61.39      109.72     50.98 o 
   2   3   3     3398.71     3580.26    300.60 o 
   3   3   3     1111.12     1104.54     83.95 o 
   4   3   3     4664.05     4913.86    277.79 o 
   5   3   3     4117.44     4710.38    272.90 o 
  -5   4   3      373.02      358.77     51.10 o 
  -4   4   3      120.97      121.38     34.83 o 
  -3   4   3      428.30      468.76     59.70 o 
  -2   4   3     2944.91     3376.94    257.90 o 
  -1   4   3     7432.78     7715.28    396.66 o 
   0   4   3     7507.81     6787.23    503.04 o 
   1   4   3    10286.81    10926.34    564.44 o 
   2   4   3     4007.71     4346.83    353.83 o 
   3   4   3     1401.58     1476.31    102.09 o 
   4   4   3      549.83      586.21     68.02 o 
  -5   5   3     3292.63     3379.61    265.38 o 
  -4   5   3     3476.14     3618.14    280.45 o 
  -3   5   3     1801.10     1953.53    162.80 o 
  -2   5   3     5502.35     5614.61    411.93 o 
  -1   5   3     1919.44     2122.86    174.22 o 
   0   5   3      404.70      437.89     37.63 o 
   1   5   3       44.82       41.75     21.40 o 
   2   5   3     1954.91     2091.71    188.57 o 
   3   5   3      901.03      879.19     74.50 o 
  -4   6   3      145.63      131.08     38.93 o 
  -3   6   3      341.17      413.01     62.48 o 
  -2   6   3     1810.97     1957.48    167.55 o 
  -1   6   3     2518.49     2722.55    220.61 o 
   0   6   3     3010.40     2925.43    236.70 o 
   1   6   3     6298.00     6423.56    479.25 o 
   2   6   3     2875.94     3146.67    258.88 o 
  -2   7   3     1777.90     1778.77    159.24 o 
  -1   7   3      532.42      628.18     87.33 o 
   0   7   3      330.27      366.55     70.13 o 
   0  -8   4     5390.38     5245.69    405.48 o 
   1  -8   4     1585.42     1484.27    202.11 o 
   2  -8   4     1578.40     1527.56    205.84 o 
  -2  -7   4     1684.52     1686.32    110.51 o 
  -1  -7   4     1207.45     1148.81     81.63 o 
   0  -7   4        2.78       54.60     42.99 o 
   1  -7   4      401.19      399.30     40.51 o 
   2  -7   4     1002.79      895.77     76.65 o 
   3  -7   4     2277.77     2265.21    156.09 o 
   4  -7   4     1488.74     1337.23    180.43 o 
  -4  -6   4       45.45       36.67     22.81 o 
  -3  -6   4      738.88      752.17    180.76 o 
  -2  -6   4     1553.20     1508.20    145.77 o 
  -1  -6   4     4145.17     4323.28    235.25 o 
   0  -6   4    11114.80    11091.86    824.58 o 
   1  -6   4     4402.37     4320.59    230.48 o 
   2  -6   4     4549.24     4509.13    286.10 o 
   3  -6   4      891.37      836.71     69.66 o 
   4  -6   4      379.90      416.98     47.64 o 
   5  -6   4      104.85      127.29     30.43 o 
  -5  -5   4     2848.85     2576.82    186.92 o 
  -4  -5   4     3635.40     3418.31    194.98 o 
  -3  -5   4     3193.75     3175.51    178.89 o 
  -2  -5   4     1825.29     1819.96    157.98 o 
  -1  -5   4     2968.45     3046.46    237.27 o 
   0  -5   4       41.87       40.84     13.77 o 
   1  -5   4      190.59      185.83     23.52 o 
   2  -5   4     2493.65     2513.49    139.03 o 
   3  -5   4     5208.67     4988.48    311.06 o 
   4  -5   4     2704.92     2860.26    186.18 o 
   5  -5   4     3483.41     3543.97    228.12 o 
   6  -5   4     1812.82     1890.54    167.97 o 
  -5  -4   4      164.49      107.05     35.73 o 
  -4  -4   4      128.88      126.20     23.43 o 
  -3  -4   4     2065.39     2002.69    118.62 o 
  -2  -4   4     2184.15     2186.84    178.43 o 
  -1  -4   4     5720.30     5375.48    390.16 o 
   0  -4   4    10533.96    10171.69    518.01 o 
   1  -4   4     8151.64     8112.36    364.06 o 
   2  -4   4    11754.50    11233.52    679.19 o 
   3  -4   4     1956.17     2179.95    144.19 o 
   4  -4   4      746.03      768.17     61.68 o 
   5  -4   4        7.68       15.98     20.26 o 
   6  -4   4      483.51      504.87     75.27 o 
  -6  -3   4     3048.56     2735.64    198.48 o 
  -5  -3   4     5440.26     5230.28    335.25 o 
  -4  -3   4     8944.05     8811.40    460.23 o 
  -3  -3   4     5417.14     5263.56    279.88 o 
  -2  -3   4     2550.37     2360.79    255.84 o 
  -1  -3   4     3678.91     3678.30    270.07 o 
   0  -3   4        4.00       15.45      8.91 o 
   1  -3   4       33.07       31.87      9.48 o 
   2  -3   4     3120.12     3172.52    201.08 o 
   3  -3   4     6185.80     6381.61    390.89 o 
   4  -3   4     5251.00     5470.50    340.44 o 
   5  -3   4     7586.75     7480.97    466.97 o 
   6  -3   4     1960.69     2031.57    181.44 o 
  -6  -2   4      849.79      795.33     77.59 o 
  -5  -2   4     1061.67     1116.45     93.79 o 
  -4  -2   4        9.60       12.31     11.14 o 
  -3  -2   4     3148.23     3336.50    159.29 o 
  -2  -2   4     4708.65     5031.13    233.03 o 
  -1  -2   4    13369.85    14164.50   1441.13 o 
   0  -2   4     5652.85     5909.48    302.61 o 
   1  -2   4     7313.58     7441.08    335.19 o 
   2  -2   4    15119.29    13816.91    614.47 o 
   3  -2   4     3565.42     3607.33    168.15 o 
   4  -2   4     2075.62     2011.14    101.94 o 
   5  -2   4       17.19       -2.71     30.51 o 
   6  -2   4      413.47      326.65     95.65 o 
  -7  -1   4     1067.87     1050.64     95.76 o 
  -6  -1   4     1963.89     1915.84    137.85 o 
  -5  -1   4     6034.48     6049.26    372.97 o 
  -4  -1   4    12197.76    12109.55    715.85 o 
  -3  -1   4     9525.58     9717.34    498.38 o 
  -2  -1   4     7029.45     7001.48    321.95 o 
  -1  -1   4     5716.80     6013.70    218.83 o 
   0  -1   4       21.12       33.00      7.45 o 
   1  -1   4      587.45      569.22     29.64 o 
   2  -1   4     3173.93     3259.59    153.88 o 
   3  -1   4     3126.91     3051.19    149.40 o 
   4  -1   4     5110.17     5567.23    297.67 o 
   5  -1   4    10550.88     9267.37    683.00 o 
   6  -1   4     3135.72     2396.18    248.68 o 
  -7   0   4     2075.68     2070.38    154.22 o 
  -6   0   4      299.65      289.26     46.22 o 
  -5   0   4     1151.36     1172.00     90.09 o 
  -4   0   4        7.39       25.34     14.42 o 
  -3   0   4     1148.97     1194.37     63.03 o 
  -2   0   4     6615.72     6855.41    268.69 o 
  -1   0   4    25591.09    21375.56    813.67 o 
   0   0   4     6064.68     5354.51    212.39 o 
   1   0   4     8654.77     8360.29    325.64 o 
   2   0   4     8550.17     8764.19    400.12 o 
   3   0   4     2758.71     2971.19    188.23 o 
   4   0   4     2902.28     2877.47    171.95 o 
   5   0   4        4.33        3.62     33.52 o 
   6   0   4       91.06      118.18     56.66 o 
  -7   1   4     1799.35     1794.77    134.26 o 
  -6   1   4     1616.09     1608.93    117.95 o 
  -5   1   4     5494.13     5390.42    329.87 o 
  -4   1   4     7867.29     7875.72    363.34 o 
  -3   1   4     7829.91     8197.66    322.69 o 
  -2   1   4    10975.83    10775.01    417.59 o 
  -1   1   4     7396.01     7279.98    286.17 o 
   0   1   4      863.28      886.93     46.46 o 
   1   1   4     1081.08     1218.10     77.06 o 
   2   1   4     3916.56     4042.06    224.34 o 
   3   1   4     1928.42     1915.81    126.86 o 
   4   1   4     3205.30     3239.88    197.69 o 
   5   1   4     6583.32     6504.22    366.52 o 
   6   1   4     3481.23     3387.05    255.48 o 
  -7   2   4     2303.38     2500.08    330.68 o 
  -6   2   4      406.72      387.12     45.05 o 
  -5   2   4      434.11      454.84     43.93 o 
  -4   2   4      155.12      155.39     14.65 o 
  -3   2   4      230.92      228.10     14.98 o 
  -2   2   4     3446.55     3626.83    283.34 o 
  -1   2   4    15673.33    14457.54    600.56 o 
   0   2   4    10407.60    10368.65    529.37 o 
   1   2   4    14054.30    14286.54   1073.29 o 
   2   2   4     4961.38     5167.27    286.00 o 
   3   2   4     1523.76     1539.01    110.30 o 
   4   2   4     1575.66     1730.41    125.67 o 
   5   2   4        3.84       35.14     39.97 o 
  -6   3   4     1746.85     1661.22    253.24 o 
  -5   3   4     5633.77     5725.35    424.10 o 
  -4   3   4     4093.19     4422.99    238.62 o 
  -3   3   4     4065.40     4536.93    340.97 o 
  -2   3   4     6425.97     6438.58    475.01 o 
  -1   3   4     3259.68     3638.62    196.27 o 
   0   3   4     2086.86     2181.84    100.42 o 
   1   3   4      237.18      279.72     38.47 o 
   2   3   4     2607.44     2631.76    159.94 o 
   3   3   4     2229.42     2246.34    148.53 o 
   4   3   4     2759.69     2866.66    183.44 o 
   5   3   4     2546.24     2885.81    191.94 o 
  -6   4   4     1367.93     1220.50    229.36 o 
  -5   4   4      440.33      516.86     64.88 o 
  -4   4   4      430.81      383.76     59.94 o 
  -3   4   4      377.14      406.41     61.27 o 
  -2   4   4     1866.78     1977.71    168.45 o 
  -1   4   4     4288.98     4585.93    240.91 o 
   0   4   4     6536.79     6769.32    356.34 o 
   1   4   4    10574.02    11423.47    593.64 o 
   2   4   4     4512.59     4950.17    275.91 o 
   3   4   4     1759.78     1797.34    124.57 o 
   4   4   4      692.51      759.71     85.04 o 
  -5   5   4     4571.70     4593.60    355.44 o 
  -4   5   4     3175.20     3444.88    274.43 o 
  -3   5   4     3187.58     3324.06    263.33 o 
  -2   5   4     2607.28     2914.61    233.39 o 
  -1   5   4      789.33      789.95     93.07 o 
   0   5   4     1133.36     1173.57    116.35 o 
   1   5   4        4.93        6.68     21.79 o 
   2   5   4      654.22      730.16     70.36 o 
   3   5   4     1808.30     1911.41    130.41 o 
  -4   6   4       57.83       60.28     37.69 o 
  -3   6   4      386.34      417.79     70.21 o 
  -2   6   4     1918.81     2242.64    191.50 o 
  -1   6   4     1399.07     1373.29    135.29 o 
   0   6   4     2976.28     3020.53    250.07 o 
   1   6   4     4437.36     4546.57    357.88 o 
   0  -8   5     3460.65     3425.71    272.91 o 
   1  -8   5     2851.90     2731.66    185.39 o 
  -2  -7   5     1100.42      933.96    119.68 o 
  -1  -7   5     1395.57     1425.30    107.30 o 
   0  -7   5      122.59      134.27     25.43 o 
   1  -7   5       91.61       84.67     25.86 o 
   2  -7   5     1466.21     1312.13    102.17 o 
   3  -7   5     2841.41     2783.39    187.57 o 
   4  -7   5     1327.82     1241.27    171.69 o 
  -4  -6   5       16.32        6.21     26.42 o 
  -3  -6   5     1049.72     1058.24     76.47 o 
  -2  -6   5     1088.58      960.34    138.78 o 
  -1  -6   5     4054.96     4015.08    218.51 o 
   0  -6   5     4719.09     4628.49    247.51 o 
   1  -6   5     5182.29     5149.62    273.06 o 
   2  -6   5     5854.40     5665.89    355.56 o 
   3  -6   5     1842.82     1883.10    132.60 o 
   4  -6   5      396.98      406.39     49.18 o 
   5  -6   5        2.93       22.75     23.26 o 
  -5  -5   5     2760.84     2697.98    192.97 o 
  -4  -5   5     6965.49     6694.40    359.45 o 
  -3  -5   5     3034.65     2965.37    169.68 o 
  -2  -5   5     1803.52     1724.58    204.69 o 
  -1  -5   5     1147.50     1181.56     74.41 o 
   0  -5   5      183.16      166.77     22.99 o 
   1  -5   5       65.19       64.27     14.58 o 
   2  -5   5     2463.69     2490.85    136.93 o 
   3  -5   5     4685.12     4611.11    290.69 o 
   4  -5   5     3587.90     3914.80    250.56 o 
   5  -5   5     3783.84     4052.37    261.54 o 
  -5  -4   5      549.42      579.60     61.09 o 
  -4  -4   5        3.60        9.19     12.83 o 
  -3  -4   5     1896.21     1973.93    116.71 o 
  -2  -4   5     2464.25     2536.08    143.02 o 
  -1  -4   5     7518.14     7519.06    389.44 o 
   0  -4   5     4722.88     4799.66    251.16 o 
   1  -4   5     6175.08     6196.52    281.52 o 
   2  -4   5     8584.73     8960.15    546.68 o 
   3  -4   5     3666.29     3783.21    240.17 o 
   4  -4   5     1524.05     1581.63    111.51 o 
   5  -4   5       29.73       15.07     22.50 o 
   6  -4   5      366.76      445.49     72.91 o 
  -6  -3   5     1884.56     1927.98    147.99 o 
  -5  -3   5     3016.71     3038.79    207.47 o 
  -4  -3   5    11849.48    11800.62    609.86 o 
  -3  -3   5     6564.45     6379.03    335.50 o 
  -2  -3   5     6554.79     6649.60    346.86 o 
  -1  -3   5      935.23      939.86     58.88 o 
   0  -3   5        9.68       13.98      9.33 o 
   1  -3   5      332.49      343.18     26.03 o 
   2  -3   5     2626.25     2802.30    181.02 o 
   3  -3   5     3023.98     3023.01    194.30 o 
   4  -3   5     6607.71     6370.89    396.09 o 
   5  -3   5     6356.89     6635.06    422.37 o 
   6  -3   5     2545.13     2740.27    237.07 o 
  -6  -2   5      579.29      582.60     63.96 o 
  -5  -2   5     1129.44     1246.49    101.91 o 
  -4  -2   5       13.66       24.42     14.96 o 
  -3  -2   5     1272.31     1317.06     70.04 o 
  -2  -2   5     5164.22     5693.34    296.35 o 
  -1  -2   5    14424.89    14191.30    719.01 o 
   0  -2   5     6828.89     7067.34    321.39 o 
   1  -2   5     8271.61     7929.23    407.72 o 
   2  -2   5     6518.85     6328.10    289.41 o 
   3  -2   5     3474.45     3501.79    166.49 o 
   4  -2   5     2561.03     2466.89    145.51 o 
   5  -2   5       17.80       53.09     30.35 o 
  -7  -1   5     1512.05     1548.49    125.82 o 
  -6  -1   5     2163.46     2101.22    151.69 o 
  -5  -1   5     2855.75     3068.59    201.18 o 
  -4  -1   5     9548.68     9816.56    505.86 o 
  -3  -1   5     7108.75     6468.93    302.20 o 
  -2  -1   5    18753.69    18269.94    827.92 o 
  -1  -1   5     3145.16     3215.83    154.51 o 
   0  -1   5       14.20       22.86     12.16 o 
   1  -1   5        3.24       22.90     12.28 o 
   2  -1   5     3246.76     3262.41    160.26 o 
   3  -1   5      918.52     1016.97     66.96 o 
   4  -1   5     7042.59     7741.73    406.28 o 
   5  -1   5     5648.32     5686.25    316.42 o 
   6  -1   5     3285.35     2264.01    247.03 o 
  -7   0   5     1788.39     1734.07    134.62 o 
  -6   0   5      475.45      528.66     52.47 o 
  -5   0   5      749.91      823.68     69.25 o 
  -4   0   5       12.82       18.54      9.70 o 
  -3   0   5      416.32      486.92     33.82 o 
  -2   0   5     5552.11     5880.23    231.93 o 
  -1   0   5    14548.47    13795.10    577.66 o 
   0   0   5    10908.72    10996.31    462.25 o 
   1   0   5    16980.37    16748.47    849.60 o 
   2   0   5     5278.11     5790.60    306.42 o 
   3   0   5     2176.08     2255.03    138.33 o 
   4   0   5     1256.88     1207.62     91.84 o 
   5   0   5       96.01       69.75     39.78 o 
   6   0   5        5.79      -10.67     85.48 o 
  -7   1   5     1505.03     1526.19    123.59 o 
  -6   1   5     2847.87     2920.81    194.38 o 
  -5   1   5     4638.74     4566.27    284.98 o 
  -4   1   5     5179.72     5732.71    268.05 o 
  -3   1   5     3312.61     3296.87    139.59 o 
  -2   1   5    15376.16    15642.76    652.31 o 
  -1   1   5     4584.36     4579.63    197.92 o 
   0   1   5      882.88      856.18     47.64 o 
   1   1   5      124.10      134.64     24.24 o 
   2   1   5     3110.99     3459.15    218.22 o 
   3   1   5      977.65      993.71     78.68 o 
   4   1   5     5898.86     5414.15    317.25 o 
   5   1   5     2991.98     2884.57    195.27 o 
   6   1   5     2556.70     2552.13    314.70 o 
  -7   2   5     2252.89     2157.24    308.40 o 
  -6   2   5     1252.80     1211.56    219.22 o 
  -5   2   5      648.14      672.95     59.15 o 
  -4   2   5      206.95      229.41     22.04 o 
  -3   2   5      432.81      402.88     30.61 o 
  -2   2   5     3819.42     2634.62    196.40 o 
  -1   2   5     5921.59     5917.94    251.34 o 
   0   2   5     7368.47     7037.35    303.58 o 
   1   2   5    17310.53    16811.26   1194.16 o 
   2   2   5     6081.44     6117.57    341.65 o 
   3   2   5     3228.36     3272.06    205.17 o 
   4   2   5      351.93      377.97     61.98 o 
   5   2   5       22.00       55.85     49.09 o 
  -6   3   5     2129.74     2082.06    299.48 o 
  -5   3   5     5991.92     6523.23    707.36 o 
  -4   3   5     4418.25     4818.14    363.33 o 
  -3   3   5     2993.77     3343.93    266.48 o 
  -2   3   5     5384.78     6005.16    450.31 o 
  -1   3   5     1745.19     1868.96    110.15 o 
   0   3   5     1641.11     1642.89     81.35 o 
   1   3   5       11.95       15.28     24.19 o 
   2   3   5     1199.42     1275.85     99.81 o 
   3   3   5     1387.52     1476.59    121.08 o 
   4   3   5     4778.56     5109.16    302.09 o 
  -6   4   5     1929.75     1911.61    280.81 o 
  -5   4   5      885.22      984.71     97.90 o 
  -4   4   5       23.79       -6.12     29.56 o 
  -3   4   5      484.84      517.30     75.64 o 
  -2   4   5     3159.34     3385.06    272.50 o 
  -1   4   5     2894.23     2910.62    239.87 o 
   0   4   5     3458.06     3562.25    201.47 o 
   1   4   5     7811.65     8514.60    454.08 o 
   2   4   5     4347.73     4443.40    257.34 o 
   3   4   5     4203.95     4946.22    289.46 o 
   4   4   5      430.91      494.41     73.07 o 
  -5   5   5     3698.47     3469.46    415.26 o 
  -4   5   5     3592.47     4087.19    319.65 o 
  -3   5   5     4228.88     4521.39    352.55 o 
  -2   5   5     2552.03     2947.62    243.94 o 
  -1   5   5      529.68      590.97     89.09 o 
   0   5   5      621.89      728.62    102.29 o 
   1   5   5       24.85       31.95     42.71 o 
   2   5   5      193.41      148.55     42.61 o 
  -3   6   5      168.69      160.49     53.90 o 
  -2   6   5     1674.59     1803.95    171.82 o 
  -1   6   5     2180.77     2344.85    208.63 o 
   0   6   5     2368.05     2561.95    225.63 o 
   1   6   5     2718.82     2831.22    245.86 o 
   1  -8   6     2617.08     2736.38    227.89 o 
  -2  -7   6     1071.19     1008.56     74.89 o 
  -1  -7   6     1163.44     1096.73     78.31 o 
   0  -7   6       64.68      104.03     23.47 o 
   1  -7   6        7.60       19.56     20.99 o 
   2  -7   6     1007.12      980.70     84.24 o 
   3  -7   6     2194.89     2049.49    146.19 o 
  -4  -6   6       13.57       39.93     26.49 o 
  -3  -6   6      877.69      909.09     69.57 o 
  -2  -6   6     1471.93     1361.78     89.65 o 
  -1  -6   6     3672.93     3462.04    192.71 o 
   0  -6   6     2908.84     2914.24    162.08 o 
   1  -6   6     4072.42     4095.45    221.77 o 
   2  -6   6     5593.24     5532.86    349.09 o 
   3  -6   6     1795.02     1895.48    134.83 o 
   4  -6   6      958.84      984.96     80.74 o 
   5  -6   6        4.27       23.04     28.38 o 
  -5  -5   6     3285.89     3448.74    233.63 o 
  -4  -5   6     5739.77     5487.54    302.00 o 
  -3  -5   6     4114.84     4082.03    227.95 o 
  -2  -5   6     2906.90     2742.79    155.90 o 
  -1  -5   6     1625.95     1607.53     97.77 o 
   0  -5   6       31.05       31.35     14.48 o 
   1  -5   6       27.32       38.25     16.97 o 
   2  -5   6     1130.39     1152.51     89.05 o 
   3  -5   6     2006.83     2174.49    148.58 o 
   4  -5   6     3227.87     3440.80    224.78 o 
   5  -5   6     5646.42     6078.73    383.93 o 
  -5  -4   6      897.76      856.82     82.60 o 
  -4  -4   6        7.91       14.34     16.30 o 
  -3  -4   6      647.03      645.34     48.84 o 
  -2  -4   6     3354.38     3389.42    185.30 o 
  -1  -4   6     9427.63     9497.17    488.04 o 
   0  -4   6     3824.37     3959.27    210.58 o 
   1  -4   6     5446.15     5606.29    257.13 o 
   2  -4   6     5660.57     5683.10    354.59 o 
   3  -4   6     2555.42     2689.87    178.17 o 
   4  -4   6     2277.47     2319.14    157.80 o 
   5  -4   6        4.62       -8.75     23.83 o 
   6  -4   6       55.04       96.39     46.07 o 
  -6  -3   6     1095.12     1215.00     99.09 o 
  -5  -3   6     3930.55     3923.72    261.13 o 
  -4  -3   6     6253.03     6242.50    331.94 o 
  -3  -3   6     6543.51     6786.83    357.48 o 
  -2  -3   6     8134.78     8255.68    427.18 o 
  -1  -3   6     3715.18     3895.03    207.14 o 
   0  -3   6      353.33      379.34     31.37 o 
   1  -3   6      547.45      565.77     43.79 o 
   2  -3   6     1930.04     2037.50    113.06 o 
   3  -3   6     1268.35     1253.27     93.08 o 
   4  -3   6     3094.22     3033.61    202.73 o 
   5  -3   6     6328.00     6249.68    406.74 o 
   6  -3   6     3156.49     3205.69    274.27 o 
  -6  -2   6      441.95      429.74     53.61 o 
  -5  -2   6      638.20      547.12     56.63 o 
  -4  -2   6       17.05       27.65     16.30 o 
  -3  -2   6       87.05       89.90     17.94 o 
  -2  -2   6     3643.28     3877.87    207.49 o 
  -1  -2   6    14883.81    14383.10    729.18 o 
   0  -2   6     8783.10     8836.49    452.91 o 
   1  -2   6    11464.88    11295.00    510.81 o 
   2  -2   6     4867.07     4982.13    234.28 o 
   3  -2   6     2112.68     2187.88    112.82 o 
   4  -2   6     2302.63     2235.17    135.24 o 
   5  -2   6        5.81        4.60     30.90 o 
   6  -2   6       13.23       33.57     42.97 o 
  -6  -1   6     1680.63     1605.71    122.64 o 
  -5  -1   6     5497.61     5564.65    345.25 o 
  -4  -1   6     4537.00     4429.21    210.21 o 
  -3  -1   6     5496.77     5627.31    266.10 o 
  -2  -1   6     9118.11     8575.38    446.24 o 
  -1  -1   6     5579.16     5934.97    314.73 o 
   0  -1   6     2840.22     2896.59    162.69 o 
   1  -1   6      524.67      524.62     42.69 o 
   2  -1   6     2901.61     2778.99    160.18 o 
   3  -1   6     2070.49     2356.30    135.46 o 
   4  -1   6     3195.84     3644.97    203.09 o 
   5  -1   6     3486.56     3603.53    261.08 o 
   6  -1   6     3117.23     1735.17    239.48 o 
  -6   0   6     1579.53     1639.09    119.99 o 
  -5   0   6      513.78      501.43     49.01 o 
  -4   0   6      479.46      503.69     35.92 o 
  -3   0   6      119.29      105.91     18.09 o 
  -2   0   6     2892.88     2866.42    159.61 o 
  -1   0   6     7318.06     7363.88    314.38 o 
   0   0   6    12254.82    12649.03    646.59 o 
   1   0   6    18364.63    18603.74    939.64 o 
   2   0   6     6007.75     6705.74    354.04 o 
   3   0   6     2481.37     2711.41    162.51 o 
   4   0   6     1258.22     1216.17     95.49 o 
   5   0   6        6.04       -9.54     36.04 o 
  -6   1   6     1953.35     1952.12    137.78 o 
  -5   1   6     7153.94     7470.42    449.08 o 
  -4   1   6     4402.19     4720.76    251.83 o 
  -3   1   6     4988.00     5573.58    292.35 o 
  -2   1   6     5027.99     5085.65    221.04 o 
  -1   1   6     2103.77     2211.02    103.11 o 
   0   1   6     3285.90     3163.68    194.42 o 
   1   1   6        0.69        6.08     15.49 o 
   2   1   6     1255.30     1379.83    102.36 o 
   3   1   6     3067.10     3587.36    232.95 o 
   4   1   6     4389.72     3264.26    268.11 o 
   5   1   6     1913.06     1201.57    166.60 o 
  -5   2   6     1141.24     1290.98    200.29 o 
  -4   2   6      247.32      234.64     23.04 o 
  -3   2   6      551.34      602.95     43.85 o 
  -2   2   6     3364.56     3326.04    173.03 o 
  -1   2   6     2029.93     2132.93    124.76 o 
   0   2   6     7918.24     6959.27    371.05 o 
   1   2   6    12097.42    11746.37    619.82 o 
   2   2   6     6240.41     6038.09    347.89 o 
   3   2   6     3841.56     3520.15    229.24 o 
   4   2   6      946.43      852.94     97.73 o 
   5   2   6       37.46       14.40     50.99 o 
  -6   3   6     1323.20     1304.43    252.48 o 
  -5   3   6     5182.62     5750.93    636.34 o 
  -4   3   6     4477.24     4891.36    374.61 o 
  -3   3   6     6649.50     7431.66    549.41 o 
  -2   3   6     3388.07     3701.58    298.26 o 
  -1   3   6      740.93      781.12     63.45 o 
   0   3   6      940.77      891.33     73.56 o 
   1   3   6        1.20      -22.79     26.64 o 
   2   3   6      148.76      154.80     46.01 o 
   3   3   6     2039.99     2135.93    159.71 o 
   4   3   6     3966.39     4439.81    279.33 o 
  -5   4   6     1139.08     1339.66    216.04 o 
  -4   4   6       39.30       12.76     37.03 o 
  -3   4   6      276.74      337.09     69.77 o 
  -2   4   6     3415.59     3751.63    304.01 o 
  -1   4   6     1421.29     1487.91    150.50 o 
   0   4   6     4785.70     5276.00    291.56 o 
   1   4   6     4471.66     4798.22    273.75 o 
   2   4   6     3518.44     3837.91    235.30 o 
   3   4   6     3128.23     3416.36    222.99 o 
  -4   5   6     2739.79     2958.98    249.37 o 
  -3   5   6     5572.07     5972.45    457.84 o 
  -2   5   6     2923.88     3199.52    269.33 o 
  -1   5   6     1079.07     1218.20    135.27 o 
   0   5   6      169.32      174.30     62.84 o 
   1   5   6       43.06       65.70     50.15 o 
   2   5   6       67.01      104.60     59.32 o 
  -2   6   6     1460.17     1731.94    173.01 o 
  -1   6   6     1156.98     1345.95    149.76 o 
  -2  -7   7     1886.70     1851.69    118.54 o 
  -1  -7   7      491.51      495.31     46.68 o 
   0  -7   7       65.38       62.74     21.95 o 
   1  -7   7       53.42       48.80     24.55 o 
   2  -7   7      860.21      832.56     76.37 o 
   3  -7   7     1211.91     1158.86     95.11 o 
  -3  -6   7      491.74      460.04     44.23 o 
  -2  -6   7     1858.01     1834.70    113.18 o 
  -1  -6   7     4099.20     3996.82    219.19 o 
   0  -6   7     2565.39     2526.03    145.96 o 
   1  -6   7     3536.49     3457.43    224.52 o 
   2  -6   7     3346.17     3499.85    230.73 o 
   3  -6   7     1980.82     1932.58    137.79 o 
   4  -6   7     1178.69     1207.46     95.27 o 
  -4  -5   7     5034.99     5085.87    329.87 o 
  -3  -5   7     3892.34     3947.41    220.72 o 
  -2  -5   7     6273.98     6172.17    327.74 o 
  -1  -5   7     1152.23     1158.14     75.18 o 
   0  -5   7       42.39       46.25     17.43 o 
   1  -5   7        5.14        6.71     15.72 o 
   2  -5   7     1235.89     1268.03     97.08 o 
   3  -5   7      673.82      694.57     62.83 o 
   4  -5   7     4030.94     4322.40    278.12 o 
   5  -5   7     3372.03     3501.67    235.29 o 
  -5  -4   7      638.60      634.61     64.00 o 
  -4  -4   7        6.72       28.87     16.78 o 
  -3  -4   7      188.04      197.99     27.65 o 
  -2  -4   7     2886.57     2835.41    158.26 o 
  -1  -4   7     6858.46     7001.35    363.87 o 
   0  -4   7     5454.74     5569.60    292.26 o 
   1  -4   7     8302.02     8300.82    377.70 o 
   2  -4   7     3463.08     3657.95    195.08 o 
   3  -4   7     2155.40     2304.72    156.07 o 
   4  -4   7     1190.70     1208.61     95.77 o 
   5  -4   7      116.40      123.62     37.80 o 
  -6  -3   7     1699.97     1776.75    132.71 o 
  -5  -3   7     3034.36     3119.58    212.32 o 
  -4  -3   7     4043.95     4063.43    226.08 o 
  -3  -3   7     3850.09     4006.44    218.93 o 
  -2  -3   7    10916.64    11155.31    573.79 o 
  -1  -3   7     3336.24     3448.47    186.33 o 
   0  -3   7      660.72      694.31     47.78 o 
   1  -3   7       80.41       64.87     18.75 o 
   2  -3   7     2065.75     2055.25    105.62 o 
   3  -3   7      615.82      626.13     61.27 o 
   4  -3   7     4867.98     4686.91    304.49 o 
   5  -3   7     2720.48     2590.03    194.81 o 
  -6  -2   7     1025.38      986.00     84.82 o 
  -5  -2   7      555.08      561.29     54.91 o 
  -4  -2   7       53.20       85.75     21.67 o 
  -3  -2   7      159.04      152.79     24.73 o 
  -2  -2   7     3344.07     3406.97    186.19 o 
  -1  -2   7     6118.93     6322.59    331.49 o 
   0  -2   7     7593.74     7668.08    472.02 o 
   1  -2   7    16653.61    16826.50    856.80 o 
   2  -2   7     5624.73     5874.37    273.35 o 
   3  -2   7     3159.74     3046.30    174.33 o 
   4  -2   7      481.55      369.58     54.11 o 
   5  -2   7      105.45      113.04     44.24 o 
  -6  -1   7     2228.30     2095.33    149.30 o 
  -5  -1   7     5967.50     5962.47    371.44 o 
  -4  -1   7     4087.38     4188.82    227.20 o 
  -3  -1   7     3447.99     3666.56    200.89 o 
  -2  -1   7     7587.34     7578.27    399.75 o 
  -1  -1   7     3176.98     2994.02    203.95 o 
   0  -1   7     2639.82     2485.33    147.71 o 
   1  -1   7       66.83       51.30     18.62 o 
   2  -1   7     1428.71     1501.77     94.05 o 
   3  -1   7     1502.29     1672.37    102.53 o 
   4  -1   7     5635.59     6655.64    351.32 o 
   5  -1   7     1952.54     2029.72    168.13 o 
  -6   0   7     2553.16     2535.20    174.34 o 
  -5   0   7      969.69     1062.83     83.48 o 
  -4   0   7       24.42       37.87     14.31 o 
  -3   0   7      459.07      463.41     38.76 o 
  -2   0   7     3780.96     4007.33    219.12 o 
  -1   0   7     3879.39     4041.57    224.16 o 
   0   0   7     5514.49     5766.91    307.32 o 
   1   0   7    14733.74    15989.92    812.10 o 
   2   0   7     7089.79     7800.67    407.43 o 
   3   0   7     6248.15     6701.66    362.90 o 
   4   0   7      461.23      475.22     62.21 o 
   5   0   7       48.76       44.55     50.31 o 
  -6   1   7     1485.78     1669.63    248.80 o 
  -5   1   7     6326.53     6584.40    404.81 o 
  -4   1   7     5308.82     5546.83    340.84 o 
  -3   1   7     6608.99     7113.76    373.07 o 
  -2   1   7     4015.68     4090.77    184.28 o 
  -1   1   7     1090.94     1036.78     73.48 o 
   0   1   7     2044.00     1787.29    114.08 o 
   1   1   7       11.70       21.05     20.13 o 
   2   1   7      219.99      222.27     40.12 o 
   3   1   7     2001.19     2297.98    162.39 o 
   4   1   7     4908.76     2918.58    259.75 o 
   5   1   7     2086.24     1305.37    191.51 o 
  -6   2   7     2637.57     2909.17    368.23 o 
  -5   2   7     1177.13     1351.11    233.70 o 
  -4   2   7      185.78      228.15     58.26 o 
  -3   2   7      361.24      371.64     35.37 o 
  -2   2   7     3308.73     3229.21    176.54 o 
  -1   2   7     3873.77     3545.62    160.74 o 
   0   2   7     4425.64     3869.66    221.32 o 
   1   2   7     6063.09     5464.99    311.18 o 
   2   2   7     4292.90     4323.80    448.37 o 
   3   2   7     6376.92     4615.31    360.99 o 
   4   2   7     1034.16      634.29    140.54 o 
  -6   3   7      956.42     1119.56    233.00 o 
  -5   3   7     3116.13     3283.50    408.16 o 
  -4   3   7     4110.31     4460.70    353.45 o 
  -3   3   7     8620.06     9643.07    707.64 o 
  -2   3   7     3846.29     4146.60    335.47 o 
  -1   3   7      936.36      963.94     77.11 o 
   0   3   7      675.35      523.52     64.68 o 
   1   3   7      109.18      108.78     41.11 o 
   2   3   7       23.80       23.14     38.13 o 
   3   3   7     1492.98     1330.13    133.35 o 
  -5   4   7      409.72      265.52    113.10 o 
  -4   4   7      452.46      539.65     87.02 o 
  -3   4   7       66.97       88.04     51.56 o 
  -2   4   7     1203.32     1169.29    131.08 o 
  -1   4   7     3367.53     3323.16    282.71 o 
   0   4   7     4553.79     4300.26    355.19 o 
   1   4   7     2841.44     3009.00    270.40 o 
   2   4   7     1858.47     1904.57    144.39 o 
  -4   5   7     1982.33     2028.38    190.17 o 
  -3   5   7     4873.46     5010.07    395.38 o 
  -2   5   7     3131.83     3223.38    277.47 o 
  -1   5   7     1615.44     1706.28    174.75 o 
   0   5   7      471.16      518.49     95.25 o 
   1   5   7       84.97      100.47     63.70 o 
  -2  -7   8     2482.95     2274.08    142.02 o 
  -1  -7   8     1003.68      980.48     71.09 o 
   0  -7   8      117.03      103.81     28.74 o 
   1  -7   8       42.86       32.09     24.56 o 
   2  -7   8      437.43      414.50     56.64 o 
   3  -7   8      639.54      658.18     81.86 o 
  -3  -6   8       65.10       93.93     25.27 o 
  -2  -6   8     1486.65     1511.70     97.04 o 
  -1  -6   8     4375.72     4144.53    227.37 o 
   0  -6   8     3145.14     3073.49    173.36 o 
   1  -6   8     4128.02     4005.51    259.26 o 
   2  -6   8     2121.36     2154.57    152.83 o 
   3  -6   8     1403.87     1380.18    106.43 o 
   4  -6   8     1249.25     1346.88    106.26 o 
  -4  -5   8     2430.97     2305.31    166.80 o 
  -3  -5   8     3366.36     3335.48    190.85 o 
  -2  -5   8     5146.27     5136.62    278.10 o 
  -1  -5   8     2376.65     2245.32    130.92 o 
   0  -5   8      790.47      763.99     55.41 o 
   1  -5   8      194.70      196.37     29.83 o 
   2  -5   8      952.16      986.97     82.27 o 
   3  -5   8      873.95      925.29     77.64 o 
   4  -5   8     1899.05     1955.85    141.78 o 
  -5  -4   8      345.04      325.80     48.71 o 
  -4  -4   8       62.47       59.95     20.91 o 
  -3  -4   8       28.48       27.34     15.17 o 
  -2  -4   8     1614.52     1655.23    100.87 o 
  -1  -4   8     4415.69     4196.71    225.77 o 
   0  -4   8     7004.76     7076.54    369.58 o 
   1  -4   8     9554.35     9680.38    592.04 o 
   2  -4   8     3334.68     3546.71    232.19 o 
   3  -4   8     1854.54     1859.43    133.23 o 
   4  -4   8     1093.47     1081.68     91.28 o 
   5  -4   8       47.54       81.54     34.00 o 
  -5  -3   8     4536.12     4409.20    290.65 o 
  -4  -3   8     2807.87     2655.23    156.94 o 
  -3  -3   8     3762.24     3820.15    210.86 o 
  -2  -3   8     4942.12     5064.54    270.83 o 
  -1  -3   8     2806.30     2840.62    158.11 o 
   0  -3   8     2539.92     2629.09    147.43 o 
   1  -3   8       38.72       58.10     19.87 o 
   2  -3   8      996.93     1027.07     67.37 o 
   3  -3   8     2116.10     2298.68    161.34 o 
   4  -3   8     3173.39     3034.90    217.83 o 
   5  -3   8     1683.62     1429.53    127.73 o 
  -6  -2   8     2753.82     2927.72    200.60 o 
  -5  -2   8      751.89      879.97     70.85 o 
  -4  -2   8      179.45      164.89     30.06 o 
  -3  -2   8      257.16      245.05     31.08 o 
  -2  -2   8     2567.12     2585.97    147.41 o 
  -1  -2   8     1827.38     1800.06    109.24 o 
   0  -2   8     8424.81     8571.83    450.10 o 
   1  -2   8    12832.73    12471.59    646.52 o 
   2  -2   8     5919.64     5731.70    308.95 o 
   3  -2   8     3627.83     3512.15    202.48 o 
   4  -2   8      928.44      902.96     87.32 o 
   5  -2   8       97.48      124.37     46.63 o 
  -6  -1   8     1539.90     1630.13    119.95 o 
  -5  -1   8     5694.94     5999.38    375.90 o 
  -4  -1   8     4569.34     4734.24    257.29 o 
  -3  -1   8     6333.90     6693.87    353.41 o 
  -2  -1   8     3754.67     3927.38    217.11 o 
  -1  -1   8     1377.85     1390.81     90.25 o 
   0  -1   8     1742.53     1815.76    111.86 o 
   1  -1   8       37.26       38.90     17.94 o 
   2  -1   8      146.87      182.43     27.14 o 
   3  -1   8     2668.04     3162.82    176.87 o 
   4  -1   8     4689.58     5416.86    292.03 o 
   5  -1   8     1870.61     2131.83    177.67 o 
  -6   0   8     3593.28     3823.75    246.43 o 
  -5   0   8     1557.66     1665.29    115.49 o 
  -4   0   8       30.95       53.13     16.27 o 
  -3   0   8      440.76      425.21     38.18 o 
  -2   0   8     4401.25     4569.25    249.70 o 
  -1   0   8     1047.85     1138.10     78.94 o 
   0   0   8     7337.14     8066.12    419.57 o 
   1   0   8     7613.39     8671.58    449.47 o 
   2   0   8     5999.71     6497.13    343.90 o 
   3   0   8     5090.81     5670.40    312.15 o 
   4   0   8     1189.11     1265.08    101.76 o 
   5   0   8      397.94      225.30    188.65 o 
  -6   1   8     1246.60     1210.93    229.49 o 
  -4   1   8     4773.90     5086.83    275.38 o 
  -3   1   8     9593.16    10024.16    522.54 o 
  -2   1   8     4562.22     4577.22    255.94 o 
  -1   1   8     1625.97     1641.41    109.24 o 
   0   1   8      359.64      381.17     40.47 o 
   1   1   8        8.65        4.81     19.90 o 
   2   1   8       15.68       -3.26     25.30 o 
   3   1   8     1597.17     1623.96    124.39 o 
   4   1   8     3330.89     3723.44    401.83 o 
  -6   2   8     1954.05     1993.43    294.96 o 
  -5   2   8      933.83      940.54    199.73 o 
  -4   2   8      498.68      489.86     91.61 o 
  -3   2   8       50.69      104.33     57.86 o 
  -2   2   8     3272.69     3233.86    179.74 o 
  -1   2   8     1739.23     1371.79     91.89 o 
   0   2   8     6921.74     5585.84    314.70 o 
   1   2   8     3448.05     2902.05    188.94 o 
   2   2   8     3708.89     3460.03    372.86 o 
   3   2   8     3278.85     3007.25    239.17 o 
   4   2   8      989.93      791.64    110.81 o 
  -5   3   8     1822.70     1876.83    277.50 o 
  -4   3   8     2865.71     3427.86    286.50 o 
  -3   3   8     6749.16     7433.76    562.28 o 
  -2   3   8     3974.20     3950.90    327.66 o 
  -1   3   8     3475.28     3343.05    290.56 o 
   0   3   8      299.15      223.00     51.76 o 
   1   3   8       54.72       23.36     40.55 o 
   2   3   8      146.27       92.11     50.49 o 
   3   3   8     1031.94      893.42    114.17 o 
  -4   4   8      257.79      285.12     73.18 o 
  -3   4   8        2.66       25.95     50.03 o 
  -2   4   8      923.93      889.15    127.25 o 
  -1   4   8     1464.53     1460.05    167.15 o 
   0   4   8     5289.49     5153.78    421.22 o 
   1   4   8     2394.38     2290.10    236.32 o 
   2   4   8     2633.15     2675.52    262.15 o 
  -2   5   8     1775.74     1827.99    189.24 o 
  -1   5   8     3067.92     2866.89    263.61 o 
  -1  -7   9     1046.11     1001.35     74.42 o 
   0  -7   9      252.89      248.56     40.84 o 
   1  -7   9       11.14       19.64     26.13 o 
   2  -7   9      490.67      530.07     65.99 o 
  -3  -6   9       42.80       56.44     21.28 o 
  -2  -6   9     1169.65     1149.18     79.86 o 
  -1  -6   9     2488.87     2342.10    139.25 o 
   0  -6   9     3304.62     3223.53    180.63 o 
   1  -6   9     5583.47     5344.92    340.70 o 
   2  -6   9     2212.65     2262.37    161.31 o 
   3  -6   9     1548.45     1569.68    119.32 o 
  -4  -5   9     1974.73     2076.66    145.26 o 
  -3  -5   9     2348.05     2429.21    144.13 o 
  -2  -5   9     4065.32     3990.70    219.57 o 
  -1  -5   9     1917.89     1928.39    115.50 o 
   0  -5   9     1267.35     1200.05     79.27 o 
   1  -5   9       15.54        7.31     22.48 o 
   2  -5   9      639.49      691.33     67.83 o 
   3  -5   9      805.38      831.18     75.10 o 
   4  -5   9     2788.04     2878.97    200.68 o 
  -5  -4   9      527.81      511.46     56.41 o 
  -4  -4   9        5.75        6.69     20.24 o 
  -3  -4   9      188.07      173.06     28.56 o 
  -2  -4   9     1721.78     1686.06    103.25 o 
  -1  -4   9     2218.56     2349.33    135.38 o 
   0  -4   9     4073.49     4111.09    223.89 o 
   1  -4   9     8883.90     9077.67    472.76 o 
   2  -4   9     4479.00     4601.52    296.44 o 
   3  -4   9     3639.87     3551.49    239.71 o 
   4  -4   9      349.41      352.56     55.28 o 
  -5  -3   9     4329.94     4323.00    276.17 o 
  -4  -3   9     3441.78     3321.23    192.45 o 
  -3  -3   9     4375.27     4400.71    240.80 o 
  -2  -3   9     3066.71     3254.10    180.13 o 
  -1  -3   9     1392.54     1382.02     87.44 o 
   0  -3   9     2113.37     2243.62    131.66 o 
   1  -3   9        0.73       30.65     19.93 o 
   2  -3   9      160.57      158.39     28.00 o 
   3  -3   9     1811.92     1794.70    140.70 o 
   4  -3   9     3826.20     3685.49    262.30 o 
   5  -3   9     1538.69     1423.84    123.82 o 
  -5  -2   9     1074.99     1055.86     86.03 o 
  -4  -2   9      135.34      131.75     25.15 o 
  -3  -2   9      380.04      383.56     38.68 o 
  -2  -2   9     2588.19     2658.50    154.87 o 
  -1  -2   9     2819.21     2792.04    190.57 o 
   0  -2   9     4082.61     4122.15    233.77 o 
   1  -2   9     6768.01     6795.50    367.78 o 
   2  -2   9     5053.45     4940.62    273.74 o 
   3  -2   9     6418.48     6915.48    366.41 o 
   4  -2   9      940.56      942.84     95.18 o 
   5  -2   9      179.98      185.35     50.54 o 
  -6  -1   9      962.34      860.08     76.89 o 
  -5  -1   9     3558.04     3698.39    237.44 o 
  -4  -1   9     4698.55     4668.69    255.92 o 
  -3  -1   9     9310.22    10059.98    520.71 o 
  -2  -1   9     3713.47     4236.17    264.69 o 
  -1  -1   9     1103.24     1174.83     81.42 o 
   0  -1   9     1129.56     1257.37     82.79 o 
   1  -1   9       10.69       47.64     18.09 o 
   2  -1   9       13.61       17.56     19.09 o 
   3  -1   9     2072.60     2361.76    138.06 o 
   4  -1   9     3127.93     3678.76    249.92 o 
  -6   0   9     2064.96     1598.85    246.60 o 
  -5   0   9      842.97      754.76     67.21 o 
  -4   0   9      778.05      756.86     58.67 o 
  -3   0   9      123.91      123.89     23.36 o 
  -2   0   9     1715.45     1862.43    117.58 o 
  -1   0   9     4316.14     4408.94    243.50 o 
   0   0   9     5831.43     6216.27    332.38 o 
   1   0   9     3797.22     4190.13    231.58 o 
   2   0   9     3104.10     3506.92    196.66 o 
   3   0   9     5000.56     5519.28    303.64 o 
   4   0   9     1642.42     1634.24    123.10 o 
  -5   1   9     1746.70     1928.91    272.61 o 
  -4   1   9     3425.01     3389.01    291.52 o 
  -3   1   9     9428.41     9634.01    509.70 o 
  -2   1   9     5162.29     5004.29    283.23 o 
  -1   1   9     2456.51     2483.79    151.84 o 
   0   1   9      675.06      639.73     55.95 o 
   1   1   9       88.53       89.99     27.32 o 
   2   1   9        9.18      -16.87     23.03 o 
   3   1   9     1758.96     1784.23    131.50 o 
   4   1   9     1519.47     1321.25    172.54 o 
  -5   2   9      216.30      186.65    116.95 o 
  -4   2   9      530.82      469.44     94.11 o 
  -3   2   9       32.41       69.57     57.30 o 
  -2   2   9      326.04      238.45     70.14 o 
  -1   2   9     3408.75     2756.67    165.05 o 
   0   2   9     6359.41     5903.79    359.49 o 
   1   2   9     3325.70     2752.30    182.30 o 
   2   2   9     2401.63     2036.99    149.71 o 
   3   2   9     1956.50     1127.24    183.39 o 
  -4   3   9     2333.87     2413.81    222.22 o 
  -3   3   9     4290.59     4454.70    365.73 o 
  -2   3   9     3654.78     3450.06    302.43 o 
  -1   3   9     3394.35     2695.05    252.57 o 
   0   3   9      915.50      758.91    120.42 o 
   1   3   9        1.91       -6.85     39.18 o 
   2   3   9       73.50       75.83     53.02 o 
  -3   4   9      152.32      160.06     70.05 o 
  -2   4   9       84.99       97.21     57.54 o 
  -1   4   9     1482.11     1288.17    156.17 o 
   0   4   9     3476.60     2838.66    275.51 o 
  -2  -6  10      829.44      825.23     64.40 o 
  -1  -6  10      999.54      979.71     72.03 o 
   0  -6  10     3796.51     3903.26    254.63 o 
   1  -6  10     4937.11     4998.90    322.99 o 
   2  -6  10     2565.34     2659.09    186.15 o 
   3  -6  10     1623.01     1515.47    140.07 o 
  -3  -5  10     2841.71     2750.57    161.06 o 
  -2  -5  10     2161.95     2023.18    122.44 o 
  -1  -5  10     1266.44     1193.78     81.66 o 
   0  -5  10     1203.93     1192.92     80.83 o 
   1  -5  10       23.41        6.26     21.37 o 
   2  -5  10      136.54      151.35     37.78 o 
   3  -5  10     1347.12     1403.99    112.32 o 
  -4  -4  10       13.62       56.99     20.89 o 
  -3  -4  10      201.87      213.21     32.95 o 
  -2  -4  10     1896.98     1895.70    114.19 o 
  -1  -4  10      716.54      678.81     55.39 o 
   0  -4  10     4783.49     4872.35    313.77 o 
   1  -4  10     5176.24     5203.96    283.10 o 
   2  -4  10     4217.37     4187.24    278.93 o 
   3  -4  10     3374.07     3393.48    235.33 o 
   4  -4  10      780.12      721.19     79.40 o 
  -5  -3  10     2819.27     2612.16    181.05 o 
  -4  -3  10     3642.24     3501.99    230.56 o 
  -3  -3  10     6127.49     5873.01    317.22 o 
  -2  -3  10     2858.70     2798.17    164.48 o 
  -1  -3  10     1418.93     1367.61     91.54 o 
   0  -3  10      558.24      559.79     52.81 o 
   1  -3  10       37.25       33.84     20.95 o 
   2  -3  10        7.30        1.97     17.74 o 
   3  -3  10     1396.94     1271.09    114.76 o 
   4  -3  10     2766.15     2708.32    203.44 o 
  -5  -2  10     1093.91     1034.99     84.50 o 
  -4  -2  10      484.13      472.67     43.80 o 
  -3  -2  10       81.75       78.78     21.00 o 
  -2  -2  10     2713.19     2776.79    164.95 o 
  -1  -2  10     1271.07     1238.14     89.29 o 
   0  -2  10     6273.22     6043.13    334.76 o 
   1  -2  10     3387.38     3380.02    195.26 o 
   2  -2  10     4133.11     4283.48    237.67 o 
   3  -2  10     3783.13     4139.86    275.21 o 
   4  -2  10     1154.64     1356.86    113.88 o 
  -5  -1  10     1869.85     1812.20    126.76 o 
  -4  -1  10     3564.66     3713.13    209.68 o 
  -3  -1  10     8026.38     8710.86    461.09 o 
  -2  -1  10     4492.48     5123.57    277.00 o 
  -1  -1  10     3497.26     3876.83    217.24 o 
   0  -1  10      289.07      326.04     40.66 o 
   1  -1  10        7.41       14.52     17.43 o 
   2  -1  10       45.99       74.52     20.91 o 
   3  -1  10     1076.88     1234.24     87.50 o 
   4  -1  10     1520.92     1723.40    142.05 o 
  -5   0  10      425.04      317.54    121.63 o 
  -4   0  10      655.05      700.32     59.49 o 
  -3   0  10        2.32        3.65     17.05 o 
  -2   0  10     1276.62     1343.28     94.48 o 
  -1   0  10     2070.72     2215.47    134.67 o 
   0   0  10     7418.64     7972.71    418.77 o 
   1   0  10     2777.67     3098.29    174.16 o 
   2   0  10     3687.97     4031.77    223.82 o 
   3   0  10     2256.36     2314.95    147.13 o 
   4   0  10      866.40      996.74    122.34 o 
  -5   1  10     1602.21     1574.74    252.80 o 
  -4   1  10     2764.55     2870.39    264.95 o 
  -3   1  10     5025.94     4393.17    367.95 o 
  -2   1  10     3406.49     3391.36    200.84 o 
  -1   1  10     5700.66     5676.92    314.56 o 
   0   1  10      875.29      901.99     68.93 o 
   1   1  10       16.52       -4.81     21.60 o 
   2   1  10      349.16      348.99     52.63 o 
   3   1  10     1186.62     1300.36    106.56 o 
  -4   2  10      161.32      172.61     73.14 o 
  -3   2  10       21.91       40.92     50.57 o 
  -2   2  10      266.98      279.52     69.19 o 
  -1   2  10     1603.16     1289.64    157.67 o 
   0   2  10     5006.64     4223.31    250.69 o 
   1   2  10     2878.81     2495.82    167.78 o 
   2   2  10     3967.85     3216.47    319.43 o 
  -3   3  10     2602.56     2510.70    238.51 o 
  -2   3  10     1476.61     1300.23    159.64 o 
  -1   3  10     3428.06     2462.82    250.54 o 
   0   3  10     1169.95      813.19    129.16 o 
   1   3  10      389.58      245.22     87.74 o 
  -1  -6  11     1059.65      993.20     74.73 o 
   0  -6  11     1977.19     1942.00    142.38 o 
   1  -6  11     3402.83     3533.59    239.25 o 
  -3  -5  11     4057.89     3972.85    224.45 o 
  -2  -5  11     1731.22     1622.43    106.45 o 
  -1  -5  11      784.12      749.09     62.06 o 
   0  -5  11      802.27      852.10     70.19 o 
   1  -5  11       16.46       26.51     28.74 o 
   2  -5  11        7.81        5.31     26.61 o 
   3  -5  11     1225.39     1321.19    123.14 o 
  -4  -4  11      460.74      424.17     50.24 o 
  -3  -4  11      116.55       74.75     25.36 o 
  -2  -4  11     1008.27      986.06     76.70 o 
  -1  -4  11     2203.58     2221.66    134.89 o 
   0  -4  11     3078.62     3031.31    177.32 o 
   1  -4  11     2686.42     2658.03    190.94 o 
   2  -4  11     2718.00     2616.23    187.93 o 
   3  -4  11     3687.27     3711.72    259.86 o 
  -4  -3  11     3017.37     3012.05    197.67 o 
  -3  -3  11     6938.64     6303.45    346.98 o 
  -2  -3  11     3470.17     3369.92    197.04 o 
  -1  -3  11     1643.21     1707.32    112.39 o 
   0  -3  11      525.92      535.22     56.04 o 
   1  -3  11        3.62        0.19     20.64 o 
   2  -3  11       20.76       -2.72     22.64 o 
   3  -3  11     1381.87     1226.93    111.87 o 
  -4  -2  11      763.06      750.72     65.75 o 
  -3  -2  11       12.86       46.32     22.54 o 
  -2  -2  11      384.11      401.44     44.46 o 
  -1  -2  11     3264.43     3254.13    194.14 o 
   0  -2  11     5394.51     5578.05    307.72 o 
   1  -2  11     2818.42     2934.76    172.30 o 
   2  -2  11     2456.92     2684.84    156.41 o 
   3  -2  11     2412.92     2714.50    189.43 o 
  -5  -1  11     1064.42      868.83     76.29 o 
  -4  -1  11     2637.02     2648.95    160.55 o 
  -3  -1  11     5423.99     6097.03    326.49 o 
  -2  -1  11     4555.76     5058.10    281.66 o 
  -1  -1  11     3864.81     4244.61    237.36 o 
   0  -1  11      830.52      892.61     67.16 o 
   1  -1  11        6.19       18.72     17.92 o 
   2  -1  11       38.06       34.54     21.44 o 
   3  -1  11     1434.92     1546.08    104.55 o 
  -4   0  11      264.71      254.56     79.14 o 
  -3   0  11       51.61       62.64     26.61 o 
  -2   0  11       53.00       73.20     27.40 o 
  -1   0  11     2260.17     2284.71    139.41 o 
   0   0  11     5060.64     5430.92    292.59 o 
   1   0  11     3738.18     3860.47    216.61 o 
   2   0  11     3434.18     3542.49    201.36 o 
   3   0  11     1346.39     1515.72    108.31 o 
  -4   1  11     3070.98     2874.89    272.20 o 
  -3   1  11     2536.67     2251.18    228.94 o 
  -2   1  11     2934.72     2638.48    246.29 o 
  -1   1  11     3839.22     3943.47    224.43 o 
   0   1  11     1202.93     1208.66     86.10 o 
   1   1  11      298.89      317.72     42.43 o 
   2   1  11       85.48       92.40     34.26 o 
  -3   2  11      218.45      170.15     68.15 o 
  -2   2  11      157.41       99.26     56.00 o 
  -1   2  11     1346.10     1083.31    146.19 o 
   0   2  11     2260.65     1757.25    196.00 o 
   1   2  11     3152.95     2600.87    174.47 o 
  -1   3  11     1822.95     1572.10    208.89 o 
  -2  -5  12     2118.47     2072.73    131.16 o 
  -1  -5  12     1565.06     1580.36    106.96 o 
   0  -5  12      256.89      230.41     48.49 o 
   1  -5  12       21.77       12.76     33.62 o 
  -3  -4  12        1.12       30.44     24.37 o 
  -2  -4  12      708.14      590.02     57.03 o 
  -1  -4  12     1321.92     1341.63    108.46 o 
   0  -4  12     4250.17     4319.36    246.58 o 
   1  -4  12     1732.83     1732.42    133.97 o 
   2  -4  12     2605.43     2544.26    193.07 o 
  -3  -3  12     4183.72     4211.08    243.43 o 
  -2  -3  12     3043.82     2812.60    203.78 o 
  -1  -3  12     3920.07     3848.00    228.46 o 
   0  -3  12      563.09      537.82     58.76 o 
   1  -3  12       25.08       33.64     22.23 o 
   2  -3  12      173.28      171.95     39.26 o 
  -4  -2  12      299.95      269.22     42.20 o 
  -3  -2  12        0.33        3.11     20.85 o 
  -2  -2  12      165.50      185.41     33.49 o 
  -1  -2  12     1641.04     1712.07    115.39 o 
   0  -2  12     4857.17     5393.66    294.32 o 
   1  -2  12     2540.90     2712.02    158.69 o 
   2  -2  12     3584.65     4159.08    276.03 o 
  -4  -1  12     2692.92     2888.45    190.08 o 
  -3  -1  12     2810.89     3009.61    182.76 o 
  -2  -1  12     2142.55     2365.22    148.14 o 
  -1  -1  12     4481.60     4945.13    271.52 o 
   0  -1  12     1445.63     1542.14     97.99 o 
   1  -1  12      361.77      394.05     44.18 o 
   2  -1  12      308.56      329.91     41.51 o 
  -4   0  12      107.00       28.30     87.67 o 
  -3   0  12      119.80      135.59     75.22 o 
  -2   0  12       78.42       62.22     25.24 o 
  -1   0  12     1463.16     1342.17     95.11 o 
   0   0  12     2819.52     3014.56    175.63 o 
   1   0  12     2852.82     2731.38    160.04 o 
   2   0  12     4486.14     4539.25    252.38 o 
  -3   1  12     2415.32     2165.31    221.84 o 
  -2   1  12     1498.05     1192.59    152.47 o 
  -1   1  12     2104.52     1777.12    190.10 o 
   0   1  12     1173.95     1116.88     82.64 o 
   1   1  12      818.45      735.87     67.71 o 
  -2  -4  13       55.77       60.14     29.23 o 
  -1  -4  13     1589.77     1458.09    107.98 o 
   0  -4  13     3016.64     3012.28    220.50 o 
   1  -4  13     2213.01     2387.64    181.33 o 
  -2  -3  13     2726.38     2634.18    164.32 o 
  -1  -3  13     3233.91     3101.19    193.40 o 
   0  -3  13      903.58      876.70     72.78 o 
   1  -3  13      219.79      187.90     44.27 o 
  -3  -2  13       58.54       83.61     27.12 o 
  -2  -2  13       61.65       78.54     30.17 o 
  -1  -2  13     1211.53     1127.75     88.46 o 
   0  -2  13     2266.14     2252.10    137.89 o 
   1  -2  13     3045.60     3262.16    180.61 o 
  -3  -1  13     1612.90     1619.21    114.26 o 
  -2  -1  13     2125.50     2144.50    139.28 o 
  -1  -1  13     2497.62     2662.54    159.37 o 
   0  -1  13      937.51     1040.39     74.71 o 
   1  -1  13      732.09      740.32     62.53 o 
  -2   0  13      377.58      265.24     81.55 o 
  -1   0  13     1321.07     1293.40     88.88 o 
   0   0  13     1074.00     1070.00     76.41 o 
                                                 
